# Supplementary material for: A spatial transcriptomic signature of 26 genes resolved at single-cell resolution characterizes high-risk gastric cancer precursors
Source: NPJ Precis Oncol. 2025 Feb 25;9:52. doi: 10.1038/s41698-025-00816-w (PMC11861308; doi:10.1038/s41698-025-00816-w)
Supplement: Supplementary file 2 — Supplementary Data (1 - 15). [file 41698_2025_816_MOESM2_ESM.xlsx]

## Sheet: Supp Data (SD) 1
Step	RNA-seq gene expression		Spatial Transcriptomics		RNA-seq of gastric cancer		scRNA-seq		smFISH
Cohort	GAPS		Spatial Cohort		TCGA Cohort		Public data		Spatial Cohort
Samples	207	Controls	4	GIM	180	GC	2	Normal	4	GIM
	52	Low-risk GIM	1	GC	18	Tumor-adjacent control tissue	3	Non-atrophic gastritis	1	GC
	44	High-risk GIM					3	Chronic-atrophic gastritis
	153	Antrum					13	GIM
	150	Body					10	GC
							9	Tumor-adjacent control tissue
Total	303		5		198		40		5

## Sheet: Readme SD2-SD5
Supplementary Data 2-5: Patient and Sample Descriptions
Description of the supp tables	Column_heading	Description
Suppementary Data 2	GAPS (N=303 samples)
Column 1	id	sample ID
Column 2	mapped_reads	mapped reads
Column 3	location	anatomic region of the stomach. ANT = antrum; BOD = body (or corpus)
Column 4	lesion_type	GIM vs normal
Column 5	lesion_severity	Normal/Mild/Moderate/Marked
Column 6	OLGIM	Operative link score (0-IV)
Column 7	patient	patient ID
Column 8	Cohort	Discovery vs Validation
Column 9	H. pylori_status	H. pylori detected on biopsy
Suppementary Data 3	TCGA (N=198 samples)
Column 1	TCGA_barcode	Specimen ID number
Column 2	patient_id	Patient ID number
Column 3	sample_type	TP = primary tumor, NT = adjacent control tissue
Column 4	Lauren_class	Tumor type (all intestinal)
Column 5	location	Tumor location
Column 6	molecular_subtype	CIN=chromosomal instability, MSI=microsatellite instability,
Suppementary Data 4a	scRNAseq (N=22)	Where final histology is known, combined public and in-house data sets
Column 1	patient	patient_ID
Column 2	dataset	accession number
Column 3	lesion_type	normal, NAG = non-atrophic gastritis, CAG = chronic atrophic gastritis, GIM = gastric intestinal metaplasia
Column 4	Reference	literature reference
Column 5	PMID	Pubmed ID
Column 6	Comments	comments
Suppementary Data 4b	scRNAseq (N=18)	Where tumor histology is known, but tumor-adjacent control histology is unknown
Column 1	patient	patient_ID
Column 2	dataset	accession number
Column 3	lesion_type	normal vs tumor
Column 4	Reference	literature reference
Column 5	PMID	Pubmed ID
Suppementary Data 5	spatial data set (N=5)
Column 1	id	sample_id
Column 2	visium_spots	number visium spots in sample
Column 3	mapped_reads	mapped reads
Column 4	location	lesion location
Column 5	lesion_type	GC=gastric caner, GIM gastric intestinal metaplasia
Column 6	OLGIM	Operative link score (0-IV)
Column 7	patient/short_name	patient_ID

## Sheet: SD2
Supplementry Data 2
id	mapped_reads	location	lesion_type	lesion_severity	OLGIM	patient	Cohort	H. pylori_status
P08564_22585_nt	53785936	ANT	GIM	Marked	OLGIM III	P08564	Discovery	Negative
P08564_22586_nt	69566994	BOD	GIM	Mild	OLGIM III	P08564	Discovery	Negative
P08553_22587_nt	42726190	ANT	GIM	Mild	OLGIM I	P08553	Discovery	Negative
P08553_22588_nt	50584310	BOD	Normal	Normal	OLGIM I	P08553	Discovery	Negative
P08554_22589_nt	42184614	ANT	Normal	Normal	OLGIM III	P08554	Discovery	Negative
P08554_22590_nt	39962473	BOD	Normal	Normal	OLGIM III	P08554	Discovery	Negative
P08499_22591_nt	52617000	ANT	GIM	Moderate	OLGIM III	P08499	Discovery	Negative
P08499_22592_nt	53402942	BOD	GIM	Moderate	OLGIM III	P08499	Discovery	Negative
P08518_22593_nt	43426393	ANT	Normal	Normal	OLGIM 0	P08518	Discovery	Negative
P08569_22594_nt	52119814	ANT	GIM	Mild	OLGIM I	P08569	Discovery	Negative
P08569_22595_nt	57688831	BOD	GIM	Mild	OLGIM I	P08569	Discovery	Negative
P08538_22599_nt	60259966	ANT	GIM	Mild	OLGIM I	P08538	Discovery	Negative
P08538_22600_nt	50896779	BOD	Normal	Normal	OLGIM I	P08538	Discovery	Negative
P08567_22601_nt	49974181	ANT	GIM	Mild	OLGIM III	P08567	Discovery	Negative
P08567_22602_nt	56216217	BOD	GIM	Mild	OLGIM III	P08567	Discovery	Negative
P08510_22603_nt	49977997	ANT	Normal	Normal	OLGIM 0	P08510	Discovery	Negative
P08510_22604_nt	32572736	BOD	Normal	Normal	OLGIM 0	P08510	Discovery	Negative
P08500_22605_nt	55923066	ANT	GIM	Moderate	OLGIM II	P08500	Discovery	Negative
P08500_22606_nt	40139555	BOD	GIM	Mild	OLGIM II	P08500	Discovery	Negative
P08544_22607_nt	53892728	ANT	Normal	Normal	OLGIM 0	P08544	Discovery	Negative
P08544_22608_nt	35430132	BOD	Normal	Normal	OLGIM 0	P08544	Discovery	Negative
P07014_22613_nt	49524532	ANT	Normal	Normal	OLGIM 0	P07014	Discovery	Negative
P08532_22615_nt	66154596	ANT	Normal	Normal	OLGIM 0	P08532	Discovery	Negative
P08519_22616_nt	52381059	ANT	Normal	Normal	OLGIM 0	P08519	Discovery	Negative
P08519_22617_nt	47159568	BOD	Normal	Normal	OLGIM 0	P08519	Discovery	Negative
P08563_22618_nt	71113865	ANT	GIM	Marked	OLGIM III	P08563	Discovery	Negative
P08563_22619_nt	59382443	BOD	Normal	Normal	OLGIM III	P08563	Discovery	Negative
P08559_22620_nt	56754673	ANT	Normal	Normal	OLGIM 0	P08559	Discovery	Negative
P08559_22621_nt	45564928	BOD	Normal	Normal	OLGIM 0	P08559	Discovery	Negative
P08522_22622_nt	57575385	ANT	Normal	Normal	OLGIM I	P08522	Discovery	Negative
P08522_22623_nt	66729087	BOD	Normal	Normal	OLGIM I	P08522	Discovery	Negative
P08552_22624_nt	53000306	ANT	Normal	Normal	OLGIM 0	P08552	Discovery	Negative
P08552_22625_nt	42085499	BOD	Normal	Normal	OLGIM 0	P08552	Discovery	Negative
P08542_22626_nt	48095647	ANT	GIM	Moderate	OLGIM II	P08542	Discovery	Negative
P08542_22627_nt	28353303	BOD	Normal	Normal	OLGIM II	P08542	Discovery	Negative
P08530_22628_nt	58349613	ANT	Normal	Normal	OLGIM 0	P08530	Discovery	Negative
P08530_22629_nt	37251196	BOD	Normal	Normal	OLGIM 0	P08530	Discovery	Negative
P08509_22630_nt	61836967	ANT	Normal	Normal	OLGIM I	P08509	Discovery	Negative
P07016_22632_nt	58716853	ANT	GIM	Mild	OLGIM III	P07016	Discovery	Negative
P07016_22633_nt	46511476	BOD	GIM	Mild	OLGIM III	P07016	Discovery	Negative
P08540_22634_nt	51159573	ANT	Normal	Normal	OLGIM 0	P08540	Discovery	Negative
P08540_22635_nt	47023312	BOD	Normal	Normal	OLGIM 0	P08540	Discovery	Negative
P08570_22636_nt	48877801	ANT	Normal	Normal	OLGIM 0	P08570	Discovery	Negative
P08556_22638_nt	53583470	ANT	GIM	Moderate	OLGIM II	P08556	Discovery	Negative
P08556_22639_nt	40977092	BOD	Normal	Normal	OLGIM II	P08556	Discovery	Negative
P08504_22640_nt	52462515	ANT	Normal	Normal	OLGIM 0	P08504	Discovery	Negative
P08504_22641_nt	53033340	BOD	Normal	Normal	OLGIM 0	P08504	Discovery	Negative
P08545_22642_nt	58481586	ANT	GIM	Mild	OLGIM I	P08545	Discovery	Negative
P08545_22643_nt	71021115	BOD	GIM	Mild	OLGIM I	P08545	Discovery	Negative
P08551_22645_nt	53906567	ANT	GIM	Mild	OLGIM I	P08551	Discovery	Negative
P08551_22646_nt	29135073	BOD	GIM	Mild	OLGIM I	P08551	Discovery	Negative
P08562_22647_nt	46104687	ANT	GIM	Mild	OLGIM II	P08562	Discovery	Negative
P08562_22648_nt	47378558	BOD	GIM	Moderate	OLGIM II	P08562	Discovery	Negative
P08503_22649_nt	63609420	ANT	GIM	Moderate	OLGIM IV	P08503	Discovery	Negative
P08503_22650_nt	42143569	BOD	GIM	Marked	OLGIM IV	P08503	Discovery	Negative
P08572_22651_nt	57902872	ANT	GIM	Mild	OLGIM III	P08572	Discovery	Negative
P08572_22652_nt	52020102	BOD	GIM	Marked	OLGIM III	P08572	Discovery	Negative
P08527_22656_nt	54315087	ANT	Normal	Normal	OLGIM 0	P08527	Discovery	Negative
P08527_22657_nt	52874949	BOD	Normal	Normal	OLGIM 0	P08527	Discovery	Negative
P08524_22658_nt	51658282	ANT	GIM	Mild	OLGIM I	P08524	Discovery	Negative
P08524_22659_nt	50473718	BOD	Normal	Normal	OLGIM I	P08524	Discovery	Negative
P08550_22661_nt	52734199	BOD	Normal	Normal	OLGIM 0	P08550	Discovery	Negative
P08501_22664_nt	50750903	ANT	Normal	Normal	OLGIM 0	P08501	Discovery	Negative
P08501_22665_nt	49087748	BOD	Normal	Normal	OLGIM 0	P08501	Discovery	Negative
P08505_22666_nt	59743232	ANT	GIM	Marked	OLGIM III	P08505	Discovery	Negative
P08505_22667_nt	41746054	BOD	GIM	Mild	OLGIM III	P08505	Discovery	Negative
P08547_22668_nt	58974158	ANT	GIM	Marked	OLGIM IV	P08547	Discovery	Negative
P08547_22669_nt	60923916	BOD	GIM	Moderate	OLGIM IV	P08547	Discovery	Negative
P08541_22671_nt	37873228	BOD	Normal	Normal	OLGIM 0	P08541	Discovery	Negative
P08517_22672_nt	63142303	ANT	Normal	Normal	OLGIM 0	P08517	Discovery	Negative
P08517_22673_nt	34222350	BOD	Normal	Normal	OLGIM 0	P08517	Discovery	Negative
P08525_22674_nt	43870003	ANT	Normal	Normal	OLGIM 0	P08525	Discovery	Negative
P08525_22675_nt	37401954	BOD	Normal	Normal	OLGIM 0	P08525	Discovery	Negative
P08535_22676_nt	29498483	ANT	Normal	Normal	OLGIM 0	P08535	Discovery	Negative
P08535_22677_nt	29356920	BOD	Normal	Normal	OLGIM 0	P08535	Discovery	Negative
P08574_22678_nt	66080871	ANT	GIM	Moderate	OLGIM II	P08574	Discovery	Negative
P08574_22679_nt	29953714	BOD	Normal	Normal	OLGIM II	P08574	Discovery	Negative
P08576_22680_nt	43945217	ANT	GIM	Marked	OLGIM IV	P08576	Discovery	Negative
P08576_22681_nt	81368424	BOD	GIM	Marked	OLGIM IV	P08576	Discovery	Negative
P07038_7100_nt	50834383	ANT	Normal	Normal	OLGIM 0	P07038	Discovery	Negative
P07038_7101_nt	34993955	BOD	Normal	Normal	OLGIM 0	P07038	Discovery	Negative
P07039_7104_nt	62617990	ANT	Normal	Normal	OLGIM 0	P07039	Discovery	Negative
P07039_7105_nt	66341777	BOD	Normal	Normal	OLGIM 0	P07039	Discovery	Negative
P07041_7113_nt	66185667	BOD	Normal	Normal	OLGIM 0	P07041	Discovery	Negative
P07041_7114_nt	115632215	ANT	Normal	Normal	OLGIM 0	P07041	Discovery	Negative
P06875_7144_nt	54607753	ANT	Normal	Normal	OLGIM 0	P06875	Discovery	Negative
P06875_7145_nt	46540229	BOD	Normal	Normal	OLGIM 0	P06875	Discovery	Negative
P07051_7154_nt	43359751	ANT	Normal	Normal	OLGIM 0	P07051	Discovery	Negative
P07115_22687_nt	65403094	ANT	GIM	Marked	OLGIM II	P07115	Validation	Negative
P07115_22688_nt	43555020	BOD	GIM	Mild	OLGIM II	P07115	Validation	Negative
P07116_22689_nt	189870125	ANT	Normal	Normal	OLGIM I	P07116	Validation	Negative
P07116_22690_nt	49680130	BOD	Normal	Normal	OLGIM I	P07116	Validation	Negative
P08128_22695_nt	44568433	ANT	GIM	Marked	OLGIM III	P08128	Validation	Negative
P08128_22696_nt	43563055	BOD	GIM	Mild	OLGIM III	P08128	Validation	Negative
P08129_22697_nt	51718583	ANT	GIM	Moderate	OLGIM II	P08129	Validation	Negative
P08129_22698_nt	64372660	BOD	Normal	Normal	OLGIM II	P08129	Validation	Negative
P08136_22662_nt	42110721	ANT	Normal	Normal	OLGIM 0	P08136	Validation	Negative
P08136_22663_nt	29780072	BOD	Normal	Normal	OLGIM 0	P08136	Validation	Negative
P08339_22716_nt	41636205	ANT	Normal	Normal	OLGIM II	P08339	Validation	Negative
P08339_22717_nt	27903936	BOD	GIM	Moderate	OLGIM II	P08339	Validation	Negative
P08502_22736_nt	52750295	ANT	GIM	Moderate	OLGIM II	P08502	Validation	Negative
P08502_22737_nt	43243656	BOD	Normal	Normal	OLGIM II	P08502	Validation	Negative
P08506_22726_nt	54810255	ANT	Normal	Normal	OLGIM 0	P08506	Validation	Negative
P08506_22727_nt	32023160	BOD	Normal	Normal	OLGIM 0	P08506	Validation	Negative
P08507_22710_nt	69691974	ANT	Normal	Normal	OLGIM 0	P08507	Validation	Negative
P08507_22711_nt	47739156	BOD	Normal	Normal	OLGIM 0	P08507	Validation	Negative
P08548_22744_nt	36219441	ANT	Normal	Normal	OLGIM 0	P08548	Validation	Positive
P08548_22745_nt	55749406	BOD	Normal	Normal	OLGIM 0	P08548	Validation	Positive
P08511_22730_nt	57948655	ANT	GIM	Mild	OLGIM I	P08511	Validation	Negative
P08511_22731_nt	36662218	BOD	Normal	Normal	OLGIM I	P08511	Validation	Negative
P08512_22704_nt	43880655	ANT	Normal	Normal	OLGIM 0	P08512	Validation	Negative
P08512_22705_nt	37476817	BOD	Normal	Normal	OLGIM 0	P08512	Validation	Negative
P08513_22757_nt	45297830	ANT	GIM	Moderate	OLGIM II	P08513	Validation	Negative
P08513_22758_nt	40532391	BOD	GIM	Mild	OLGIM II	P08513	Validation	Negative
P08514_22742_nt	46360955	ANT	Normal	Normal	OLGIM 0	P08514	Validation	Negative
P08514_22743_nt	23349762	BOD	Normal	Normal	OLGIM 0	P08514	Validation	Negative
P08515_22746_nt	41707618	ANT	Normal	Normal	OLGIM 0	P08515	Validation	Negative
P08515_22747_nt	27712743	BOD	Normal	Normal	OLGIM 0	P08515	Validation	Negative
P08516_22706_nt	54986285	ANT	GIM	Mild	OLGIM III	P08516	Validation	Negative
P08516_22707_nt	47178867	BOD	GIM	Marked	OLGIM III	P08516	Validation	Negative
P08520_22773_nt	35830317	ANT	Normal	Normal	OLGIM 0	P08520	Validation	Negative
P08520_22774_nt	28867357	BOD	Normal	Normal	OLGIM 0	P08520	Validation	Negative
P08521_22685_nt	37543915	ANT	GIM	Mild	OLGIM I	P08521	Validation	Negative
P08523_22699_nt	44749440	ANT	Normal	Normal	OLGIM 0	P08523	Validation	Negative
P08523_22700_nt	38278200	BOD	Normal	Normal	OLGIM 0	P08523	Validation	Negative
P08528_22732_nt	43706640	ANT	Normal	Normal	OLGIM 0	P08528	Validation	Negative
P08529_22763_nt	51738185	ANT	Normal	Normal	OLGIM 0	P08529	Validation	Negative
P08531_22714_nt	62135423	ANT	GIM	Marked	OLGIM IV	P08531	Validation	Negative
P08531_22715_nt	58065902	BOD	GIM	Marked	OLGIM IV	P08531	Validation	Negative
P08533_22691_nt	43797462	ANT	Normal	Normal	OLGIM II	P08533	Validation	Negative
P08534_22761_nt	6999514	ANT	GIM	Mild	OLGIM I	P08534	Validation	Negative
P08534_22762_nt	34598747	BOD	Normal	Normal	OLGIM I	P08534	Validation	Negative
P08536_22683_nt	38584935	ANT	GIM	Mild	OLGIM I	P08536	Validation	Negative
P08536_22684_nt	44013221	BOD	Normal	Normal	OLGIM I	P08536	Validation	Negative
P08537_22722_nt	29897655	ANT	GIM	Mild	OLGIM I	P08537	Validation	Negative
P08537_22723_nt	22633860	BOD	Normal	Normal	OLGIM I	P08537	Validation	Negative
P08539_22728_nt	51158639	ANT	Normal	Normal	OLGIM 0	P08539	Validation	Negative
P08539_22729_nt	63719803	BOD	Normal	Normal	OLGIM 0	P08539	Validation	Negative
P08543_22769_nt	76715438	ANT	Normal	Normal	OLGIM 0	P08543	Validation	Negative
P08543_22770_nt	45294774	BOD	Normal	Normal	OLGIM 0	P08543	Validation	Negative
P08549_22779_nt	46603276	ANT	Normal	Normal	OLGIM 0	P08549	Validation	Positive
P08549_22780_nt	61347841	BOD	Normal	Normal	OLGIM 0	P08549	Validation	Positive
P09419_24284_nt	39897160	ANT	Normal	Normal	OLGIM 0	P09419	Validation	Positive
P09419_24285_nt	44979512	BOD	Normal	Normal	OLGIM 0	P09419	Validation	Positive
P08555_22725_nt	31618282	BOD	Normal	Normal	OLGIM I	P08555	Validation	Negative
P08557_22708_nt	54956574	ANT	Normal	Normal	OLGIM 0	P08557	Validation	Negative
P08557_22709_nt	25586264	BOD	Normal	Normal	OLGIM 0	P08557	Validation	Negative
P08558_22712_nt	35034185	ANT	GIM	Mild	OLGIM I	P08558	Validation	Negative
P08558_22713_nt	59436250	BOD	Normal	Normal	OLGIM I	P08558	Validation	Negative
P08560_22775_nt	53919922	ANT	Normal	Normal	OLGIM 0	P08560	Validation	Negative
P08560_22776_nt	31031284	BOD	Normal	Normal	OLGIM 0	P08560	Validation	Negative
P08565_22771_nt	67864601	ANT	Normal	Normal	OLGIM 0	P08565	Validation	Negative
P08565_22772_nt	40264953	BOD	Normal	Normal	OLGIM 0	P08565	Validation	Negative
P08566_22767_nt	54029805	ANT	Normal	Normal	OLGIM 0	P08566	Validation	Negative
P08566_22768_nt	58170695	BOD	Normal	Normal	OLGIM 0	P08566	Validation	Negative
P08568_22734_nt	57805567	ANT	GIM	Mild	OLGIM I	P08568	Validation	Negative
P08568_22735_nt	47122316	BOD	Normal	Normal	OLGIM I	P08568	Validation	Negative
P08571_22719_nt	40751108	BOD	Normal	Normal	OLGIM 0	P08571	Validation	Negative
P08573_22781_nt	63500009	ANT	Normal	Normal	OLGIM 0	P08573	Validation	Negative
P08573_22782_nt	47475632	BOD	Normal	Normal	OLGIM 0	P08573	Validation	Negative
P08575_22738_nt	182589421	ANT	Normal	Normal	OLGIM 0	P08575	Validation	Negative
P08575_22739_nt	23943559	BOD	Normal	Normal	OLGIM 0	P08575	Validation	Negative
P08577_22777_nt	48753132	ANT	Normal	Normal	OLGIM 0	P08577	Validation	Negative
P08577_22778_nt	64303672	BOD	Normal	Normal	OLGIM 0	P08577	Validation	Negative
P08578_22783_nt	58883220	ANT	Normal	Normal	OLGIM 0	P08578	Validation	Negative
P08579_22740_nt	47924762	ANT	Normal	Normal	OLGIM 0	P08579	Validation	Negative
P08579_22741_nt	22713316	BOD	Normal	Normal	OLGIM 0	P08579	Validation	Negative
P08580_22754_nt	48296320	ANT	Normal	Normal	OLGIM 0	P08580	Validation	Negative
P08580_22755_nt	28728449	BOD	Normal	Normal	OLGIM 0	P08580	Validation	Negative
P08581_22748_nt	43317300	ANT	Normal	Normal	OLGIM II	P08581	Validation	Negative
P08581_22749_nt	45598122	BOD	GIM	Moderate	OLGIM II	P08581	Validation	Negative
P08582_22752_nt	44515040	ANT	GIM	Marked	OLGIM IV	P08582	Validation	Negative
P08582_22753_nt	33914409	BOD	GIM	Marked	OLGIM IV	P08582	Validation	Negative
P08583_22765_nt	64212665	ANT	GIM	Mild	OLGIM I	P08583	Validation	Negative
P08583_22766_nt	42093347	BOD	Normal	Normal	OLGIM I	P08583	Validation	Negative
P08602_22785_nt	55266646	ANT	Normal	Normal	OLGIM 0	P08602	Validation	Negative
P08604_22790_nt	44076757	BOD	Normal	Normal	OLGIM 0	P08604	Validation	Negative
P09345_24274_nt	57075655	ANT	Normal	Normal	OLGIM 0	P09345	Validation	Negative
P09345_24275_nt	36072411	BOD	Normal	Normal	OLGIM 0	P09345	Validation	Negative
P09346_24276_nt	39961362	ANT	Normal	Normal	OLGIM 0	P09346	Validation	Negative
P09346_24277_nt	45829425	BOD	Normal	Normal	OLGIM 0	P09346	Validation	Negative
P09416_24279_nt	32959838	ANT	Normal	Normal	OLGIM 0	P09416	Validation	Negative
P09417_24280_nt	51810402	BOD	Normal	Normal	OLGIM 0	P09417	Validation	Negative
P09418_24282_nt	52991410	ANT	Normal	Normal	OLGIM 0	P09418	Validation	Negative
P09418_24283_nt	46829983	BOD	Normal	Normal	OLGIM 0	P09418	Validation	Negative
P09434_24314_nt	57276205	ANT	Normal	Normal	OLGIM 0	P09434	Validation	Positive
P09434_24315_nt	27389192	BOD	Normal	Normal	OLGIM 0	P09434	Validation	Positive
P09420_24286_nt	51230123	ANT	GIM	Moderate	OLGIM II	P09420	Validation	Negative
P09420_24287_nt	34258898	BOD	Normal	Normal	OLGIM II	P09420	Validation	Negative
P09421_24288_nt	58734569	ANT	Normal	Normal	OLGIM 0	P09421	Validation	Negative
P09421_24289_nt	35366830	BOD	Normal	Normal	OLGIM 0	P09421	Validation	Negative
P09422_24290_nt	66824404	ANT	Normal	Normal	OLGIM II	P09422	Validation	Negative
P09422_24291_nt	61836989	BOD	GIM	Marked	OLGIM II	P09422	Validation	Negative
P09423_24292_nt	43608216	ANT	Normal	Normal	OLGIM 0	P09423	Validation	Negative
P09423_24293_nt	28094264	BOD	Normal	Normal	OLGIM 0	P09423	Validation	Negative
P09424_24294_nt	28349906	ANT	Normal	Normal	OLGIM 0	P09424	Validation	Negative
P09424_24295_nt	67887696	BOD	Normal	Normal	OLGIM 0	P09424	Validation	Negative
P09425_24296_nt	76346694	ANT	Normal	Normal	OLGIM 0	P09425	Validation	Negative
P09425_24297_nt	41279197	BOD	Normal	Normal	OLGIM 0	P09425	Validation	Negative
P09426_24298_nt	47502420	ANT	Normal	Normal	OLGIM 0	P09426	Validation	Negative
P09426_24299_nt	47439065	BOD	Normal	Normal	OLGIM 0	P09426	Validation	Negative
P09427_24300_nt	45525813	ANT	Normal	Normal	OLGIM 0	P09427	Validation	Negative
P09427_24301_nt	45033314	BOD	Normal	Normal	OLGIM 0	P09427	Validation	Negative
P09428_24302_nt	21595004	ANT	Normal	Normal	OLGIM 0	P09428	Validation	Negative
P09428_24303_nt	52630888	BOD	Normal	Normal	OLGIM 0	P09428	Validation	Negative
P09429_24304_nt	63457715	ANT	Normal	Normal	OLGIM 0	P09429	Validation	Negative
P09429_24305_nt	37251548	BOD	Normal	Normal	OLGIM 0	P09429	Validation	Negative
P09430_24307_nt	48877701	BOD	Normal	Normal	OLGIM 0	P09430	Validation	Negative
P09431_24309_nt	52043256	BOD	Normal	Normal	OLGIM 0	P09431	Validation	Negative
P09432_24311_nt	41960450	BOD	Normal	Normal	OLGIM 0	P09432	Validation	Negative
P09433_24312_nt	67410046	ANT	Normal	Normal	OLGIM 0	P09433	Validation	Negative
P09433_24313_nt	66090210	BOD	Normal	Normal	OLGIM 0	P09433	Validation	Negative
P09444_24999_nt	48363974	ANT	Normal	Normal	OLGIM 0	P09444	Validation	Positive
P09444_25000_nt	51133573	BOD	Normal	Normal	OLGIM 0	P09444	Validation	Positive
P09435_24316_nt	49089298	ANT	Normal	Normal	OLGIM I	P09435	Validation	Negative
P09435_24317_nt	45125321	BOD	GIM	Mild	OLGIM I	P09435	Validation	Negative
P09442_24991_nt	89444890	ANT	GIM	Marked	OLGIM III	P09442	Validation	Negative
P09442_24992_nt	44929128	BOD	GIM	Mild	OLGIM III	P09442	Validation	Negative
P09455_25023_nt	48175355	ANT	Normal	Normal	OLGIM 0	P09455	Validation	Positive
P09455_25024_nt	54909940	BOD	Normal	Normal	OLGIM 0	P09455	Validation	Positive
P08508_22759_nt	50256748	ANT	GIM	Mild	OLGIM I	P08508	Validation	Positive
P08508_22760_nt	34026097	BOD	Normal	Normal	OLGIM I	P08508	Validation	Positive
P09445_25001_mp	51019974	ANT	GIM	Marked	OLGIM III	P09445	Validation	Negative
P09445_25002_mp	48180807	BOD	GIM	Mild	OLGIM III	P09445	Validation	Negative
P09446_25003_mp	54009714	ANT	GIM	Moderate	OLGIM II	P09446	Validation	Negative
P09446_25004_mp	18093785	BOD	GIM	Mild	OLGIM II	P09446	Validation	Negative
P09447_25005_nt	58773662	ANT	Normal	Normal	OLGIM 0	P09447	Validation	Negative
P09447_25006_nt	46426973	BOD	Normal	Normal	OLGIM 0	P09447	Validation	Negative
P09448_25007_mp	69968437	ANT	GIM	Moderate	OLGIM IV	P09448	Validation	Negative
P09448_25008_mp	68320865	BOD	GIM	Marked	OLGIM IV	P09448	Validation	Negative
P09449_25009_nt	46584544	ANT	Normal	Normal	OLGIM 0	P09449	Validation	Negative
P09449_25010_nt	56993749	BOD	Normal	Normal	OLGIM 0	P09449	Validation	Negative
P09450_25011_mp	55627763	ANT	GIM	Mild	OLGIM I	P09450	Validation	Negative
P09450_25012_nt	24628076	BOD	Normal	Normal	OLGIM I	P09450	Validation	Negative
P09451_25013_nt	41799709	ANT	Normal	Normal	OLGIM II	P09451	Validation	Negative
P09451_25014_mp	60656298	BOD	GIM	Moderate	OLGIM II	P09451	Validation	Negative
P09452_25015_nt	43562878	ANT	Normal	Normal	OLGIM 0	P09452	Validation	Negative
P09452_25016_nt	30266599	BOD	Normal	Normal	OLGIM 0	P09452	Validation	Negative
P09453_25017_nt	47113015	ANT	Normal	Normal	OLGIM 0	P09453	Validation	Negative
P09453_25018_nt	37293791	BOD	Normal	Normal	OLGIM 0	P09453	Validation	Negative
P09454_25019_nt	34515958	ANT	Normal	Normal	OLGIM 0	P09454	Validation	Negative
P09454_25020_nt	34654556	BOD	Normal	Normal	OLGIM 0	P09454	Validation	Negative
P09443_24997_mp	50186895	ANT	GIM	Mild	OLGIM I	P09443	Validation	Positive
P09443_24998_mp	50448886	BOD	GIM	Mild	OLGIM I	P09443	Validation	Positive
P09456_25025_nt	65357884	ANT	Normal	Normal	OLGIM 0	P09456	Validation	Negative
P09456_25026_nt	43102634	BOD	Normal	Normal	OLGIM 0	P09456	Validation	Negative
P09457_25027_nt	40108990	ANT	Normal	Normal	OLGIM 0	P09457	Validation	Negative
P09457_25028_nt	46879180	BOD	Normal	Normal	OLGIM 0	P09457	Validation	Negative
P09458_25029_nt	54654996	ANT	Normal	Normal	OLGIM 0	P09458	Validation	Negative
P09458_25030_nt	53283912	BOD	Normal	Normal	OLGIM 0	P09458	Validation	Negative
P09459_25031_nt	60544396	ANT	Normal	Normal	OLGIM 0	P09459	Validation	Negative
P09459_25032_nt	54528370	BOD	Normal	Normal	OLGIM 0	P09459	Validation	Negative
P09460_25033_mp	52386964	ANT	GIM	Marked	OLGIM III	P09460	Validation	Negative
P09460_25034_nt	50687547	BOD	Normal	Normal	OLGIM III	P09460	Validation	Negative
P09461_25035_nt	53646491	ANT	Normal	Normal	OLGIM 0	P09461	Validation	Negative
P09461_25036_nt	54216623	BOD	Normal	Normal	OLGIM 0	P09461	Validation	Negative
P09462_25037_nt	60064948	ANT	Normal	Normal	OLGIM 0	P09462	Validation	Negative
P09462_25038_nt	42826702	BOD	Normal	Normal	OLGIM 0	P09462	Validation	Negative
P09463_25039_mp	67606129	ANT	GIM	Moderate	OLGIM II	P09463	Validation	Negative
P09463_25040_nt	34315307	BOD	Normal	Normal	OLGIM II	P09463	Validation	Negative
P09464_25041_mp	53689349	ANT	GIM	Moderate	OLGIM III	P09464	Validation	Positive
P09464_25042_mp	74953032	BOD	GIM	Moderate	OLGIM III	P09464	Validation	Positive
P09465_25043_nt	50325111	ANT	Normal	Normal	OLGIM 0	P09465	Validation	Negative
P09465_25044_nt	45759787	BOD	Normal	Normal	OLGIM 0	P09465	Validation	Negative
P09466_25045_nt	79522966	ANT	Normal	Normal	OLGIM II	P09466	Validation	Negative
P09466_25046_mp	47154532	BOD	GIM	Marked	OLGIM II	P09466	Validation	Negative
P09468_25047_mp	35705096	ANT	GIM	Mild	OLGIM I	P09468	Validation	Negative
P09468_25048_mp	27165596	BOD	GIM	Mild	OLGIM I	P09468	Validation	Negative
P09469_25051_nt	58490464	ANT	Normal	Normal	OLGIM 0	P09469	Validation	Negative
P09469_25052_nt	24414374	BOD	Normal	Normal	OLGIM 0	P09469	Validation	Negative
P09470_25053_mp	66501940	ANT	GIM	Mild	OLGIM I	P09470	Validation	Negative
P09470_25054_nt	77051857	BOD	Normal	Normal	OLGIM I	P09470	Validation	Negative
P09471_25056_nt	83260525	BOD	Normal	Normal	OLGIM I	P09471	Validation	Negative
P09472_25057_mp	71668105	ANT	GIM	Marked	OLGIM III	P09472	Validation	Negative
P09472_25058_nt	41676045	BOD	Normal	Normal	OLGIM III	P09472	Validation	Negative
P09474_25061_nt	59522472	ANT	Normal	Normal	OLGIM 0	P09474	Validation	Negative
P09474_25062_nt	60870832	BOD	Normal	Normal	OLGIM 0	P09474	Validation	Negative
P09475_25063_mp	67282791	ANT	GIM	Marked	OLGIM IV	P09475	Validation	Negative
P09475_25064_mp	38499051	BOD	GIM	Moderate	OLGIM IV	P09475	Validation	Negative
P09476_25065_mp	55527471	ANT	GIM	Moderate	OLGIM II	P09476	Validation	Negative
P09476_25066_nt	76934170	BOD	Normal	Normal	OLGIM II	P09476	Validation	Negative
P09477_25067_nt	70246835	ANT	Normal	Normal	OLGIM 0	P09477	Validation	Negative
P09477_25068_nt	47480520	BOD	Normal	Normal	OLGIM 0	P09477	Validation	Negative
P09478_25069_nt	60487609	ANT	Normal	Normal	OLGIM 0	P09478	Validation	Negative
P09478_25070_nt	59128903	BOD	Normal	Normal	OLGIM 0	P09478	Validation	Negative
P09479_25071_mp	65190284	ANT	GIM	Mild	OLGIM I	P09479	Validation	Negative
P09479_25072_nt	39983953	BOD	Normal	Normal	OLGIM I	P09479	Validation	Negative
P09480_25073_nt	53487160	ANT	Normal	Normal	OLGIM 0	P09480	Validation	Negative
P09480_25074_nt	33771483	BOD	Normal	Normal	OLGIM 0	P09480	Validation	Negative
P09481_25075_nt	56901365	ANT	Normal	Normal	OLGIM 0	P09481	Validation	Negative
P09481_25076_nt	59405247	BOD	Normal	Normal	OLGIM 0	P09481	Validation	Negative
P09482_25077_mp	63522780	ANT	GIM	Mild	OLGIM I	P09482	Validation	Negative
P09482_25078_nt	23249741	BOD	Normal	Normal	OLGIM I	P09482	Validation	Negative
P09483_25079_nt	59603501	ANT	Normal	Normal	OLGIM 0	P09483	Validation	Negative
P09483_25080_nt	42148127	BOD	Normal	Normal	OLGIM 0	P09483	Validation	Negative
P09484_25081_mp	63587757	ANT	GIM	Moderate	OLGIM II	P09484	Validation	Negative
P09484_25082_mp	44928103	BOD	GIM	Mild	OLGIM II	P09484	Validation	Negative
P09486_25085_mp	72883296	ANT	GIM	Moderate	OLGIM II	P09486	Validation	Negative
P09486_25086_nt	35758081	BOD	Normal	Normal	OLGIM II	P09486	Validation	Negative
P09487_25087_nt	61424809	ANT	Normal	Normal	OLGIM 0	P09487	Validation	Negative
P09487_25088_nt	43852296	BOD	Normal	Normal	OLGIM 0	P09487	Validation	Negative
P09489_25091_nt	54234785	ANT	Normal	Normal	OLGIM II	P09489	Validation	Negative
P09489_25092_mp	50830393	BOD	GIM	Moderate	OLGIM II	P09489	Validation	Negative

## Sheet: SD3
Supplementary Data 3
TCGA_barcode	patient_id	sample_type (TP = primary tumor, NT = adjacent control tissue)	Lauren_class	location	molecular_subtype (CIN=chromosomal instability, MSI=microsatellite instability, GS=genomically stable)
TCGA-BR-7715-01A-11R-2055-13	TCGA-BR-7715	TP	Intestinal	FUNDUS_BODY	CIN
TCGA-D7-6527-01A-11R-1802-13	TCGA-D7-6527	TP	Intestinal	GEJ_CARDIA	CIN
TCGA-CD-8525-01A-11R-2343-13	TCGA-CD-8525	TP	Intestinal	ANTRUM	Unknown
TCGA-BR-6565-01A-11R-1802-13	TCGA-BR-6565	TP	Intestinal	FUNDUS_BODY	CIN
TCGA-HU-A4GD-01A-11R-A36D-31	TCGA-HU-A4GD	TP	Intestinal	FUNDUS_BODY	CIN
TCGA-HU-8608-01A-11R-2402-13	TCGA-HU-8608	TP	Intestinal	FUNDUS_BODY	EBV
TCGA-BR-4267-01A-01R-1131-13	TCGA-BR-4267	TP	Intestinal	FUNDUS_BODY	CIN
TCGA-FP-7829-01A-11R-2055-13	TCGA-FP-7829	TP	Intestinal	GEJ_CARDIA	CIN
TCGA-HU-A4H2-01A-11R-A251-31	TCGA-HU-A4H2	TP	Intestinal	ANTRUM	CIN
TCGA-HU-A4GC-11A-11R-A251-31	TCGA-HU-A4GC	NT	Intestinal		CIN
TCGA-HU-A4GN-01A-11R-A251-31	TCGA-HU-A4GN	TP	Intestinal	ANTRUM	MSI
TCGA-HU-A4GN-11A-12R-A251-31	TCGA-HU-A4GN	NT	Intestinal		MSI
TCGA-BR-8680-01A-11R-2402-13	TCGA-BR-8680	TP	Intestinal	ANTRUM	MSI
TCGA-CD-8535-01A-11R-2343-13	TCGA-CD-8535	TP	Intestinal	FUNDUS_BODY	CIN
TCGA-BR-4257-01A-01R-1131-13	TCGA-BR-4257	TP	Intestinal	ANTRUM	MSI
TCGA-CD-A48A-01A-12R-A36D-31	TCGA-CD-A48A	TP	Intestinal	GEJ_CARDIA	CIN
TCGA-BR-8683-01A-11R-2402-13	TCGA-BR-8683	TP	Intestinal	ANTRUM	CIN
TCGA-BR-8077-01A-11R-2343-13	TCGA-BR-8077	TP	Intestinal	FUNDUS_BODY	CIN
TCGA-BR-6454-11A-01R-1802-13	TCGA-BR-6454	NT	Intestinal		CIN
TCGA-BR-6454-01A-11R-1802-13	TCGA-BR-6454	TP	Intestinal	GEJ_CARDIA	CIN
TCGA-BR-6801-01A-11R-1884-13	TCGA-BR-6801	TP	Intestinal	FUNDUS_BODY	CIN
TCGA-CD-A4MG-01A-11R-A251-31	TCGA-CD-A4MG	TP	Intestinal	GEJ_CARDIA	MSI
TCGA-BR-8362-01A-11R-2343-13	TCGA-BR-8362	TP	Intestinal	FUNDUS_BODY	Unknown
TCGA-BR-4366-01A-01R-1157-13	TCGA-BR-4366	TP	Intestinal	ANTRUM	CIN
TCGA-D7-6525-01A-11R-1802-13	TCGA-D7-6525	TP	Intestinal	GEJ_CARDIA	CIN
TCGA-HU-A4H8-01A-11R-A251-31	TCGA-HU-A4H8	TP	Intestinal	ANTRUM	MSI
TCGA-BR-A4QL-01A-31R-A251-31	TCGA-BR-A4QL	TP	Intestinal	ANTRUM	Unknown
TCGA-CD-8529-01A-11R-2343-13	TCGA-CD-8529	TP	Intestinal	ANTRUM	MSI
TCGA-CD-8526-01A-11R-2343-13	TCGA-CD-8526	TP	Intestinal	ANTRUM	CIN
TCGA-BR-6710-01A-11R-1884-13	TCGA-BR-6710	TP	Intestinal	GEJ_CARDIA	Unknown
TCGA-BR-6455-01A-11R-1802-13	TCGA-BR-6455	TP	Intestinal	FUNDUS_BODY	EBV
TCGA-BR-7851-11A-01R-2203-13	TCGA-BR-7851	NT	Intestinal		MSI
TCGA-CD-8532-01A-11R-2343-13	TCGA-CD-8532	TP	Intestinal	GEJ_CARDIA	CIN
TCGA-BR-8059-01A-11R-2343-13	TCGA-BR-8059	TP	Intestinal	FUNDUS_BODY	MSI
TCGA-BR-8679-01A-11R-2402-13	TCGA-BR-8679	TP	Intestinal	FUNDUS_BODY	CIN
TCGA-BR-A4CR-01A-11R-A24K-31	TCGA-BR-A4CR	TP	Intestinal	FUNDUS_BODY	Unknown
TCGA-CD-A48C-01A-11R-A24K-31	TCGA-CD-A48C	TP	Intestinal	ANTRUM	CIN
TCGA-IP-7968-11A-01R-2203-13	TCGA-IP-7968	NT	Intestinal		CIN
TCGA-CD-A4MJ-01A-11R-A251-31	TCGA-CD-A4MJ	TP	Intestinal	FUNDUS_BODY	MSI
TCGA-FP-7735-11A-01R-2055-13	TCGA-FP-7735	NT	Intestinal		CIN
TCGA-BR-7716-01A-21R-2055-13	TCGA-BR-7716	TP	Intestinal	FUNDUS_BODY	CIN
TCGA-HU-A4GT-01A-21R-A251-31	TCGA-HU-A4GT	TP	Intestinal	ANTRUM	MSI
TCGA-BR-7959-01A-11R-2343-13	TCGA-BR-7959	TP	Intestinal	GEJ_CARDIA	CIN
TCGA-BR-6456-01A-11R-1802-13	TCGA-BR-6456	TP	Intestinal	FUNDUS_BODY	CIN
TCGA-CD-5804-01A-12R-2055-13	TCGA-CD-5804	TP	Intestinal	ANTRUM	CIN
TCGA-CD-A486-01A-11R-A24K-31	TCGA-CD-A486	TP	Intestinal	GEJ_CARDIA	CIN
TCGA-HU-A4GC-01A-12R-A251-31	TCGA-HU-A4GC	TP	Intestinal	ANTRUM	CIN
TCGA-D7-8570-01A-11R-2343-13	TCGA-D7-8570	TP	Intestinal	GEJ_CARDIA	EBV
TCGA-CG-4441-01A-01R-1802-13	TCGA-CG-4441	TP	Intestinal	FUNDUS_BODY	GS
TCGA-D7-8578-01A-21R-2343-13	TCGA-D7-8578	TP	Intestinal	ANTRUM	CIN
TCGA-BR-A4QI-01A-12R-A251-31	TCGA-BR-A4QI	TP	Intestinal	ANTRUM	CIN
TCGA-HF-7133-01A-11R-2055-13	TCGA-HF-7133	TP	Intestinal	GEJ_CARDIA	CIN
TCGA-BR-6458-11A-01R-1802-13	TCGA-BR-6458	NT	Intestinal		CIN
TCGA-BR-7715-11A-01R-2055-13	TCGA-BR-7715	NT	Intestinal		CIN
TCGA-CG-4436-01A-01R-1157-13	TCGA-CG-4436	TP	Intestinal	NA	CIN
TCGA-HU-8610-01A-22R-2402-13	TCGA-HU-8610	TP	Intestinal	FUNDUS_BODY	GS
TCGA-IN-7806-11A-01R-2055-13	TCGA-IN-7806	NT	Intestinal		CIN
TCGA-BR-8591-01A-11R-2402-13	TCGA-BR-8591	TP	Intestinal	ANTRUM	MSI
TCGA-BR-8678-01A-11R-2402-13	TCGA-BR-8678	TP	Intestinal	FUNDUS_BODY	CIN
TCGA-CG-4443-01A-01R-1157-13	TCGA-CG-4443	TP	Intestinal	FUNDUS_BODY	CIN
TCGA-BR-8487-01A-11R-2402-13	TCGA-BR-8487	TP	Intestinal	ANTRUM	MSI
TCGA-CG-4444-01A-01R-1157-13	TCGA-CG-4444	TP	Intestinal	FUNDUS_BODY	CIN
TCGA-BR-7723-01A-11R-2055-13	TCGA-BR-7723	TP	Intestinal	FUNDUS_BODY	CIN
TCGA-HU-8249-01A-11R-A36D-31	TCGA-HU-8249	TP	Intestinal	FUNDUS_BODY	Unknown
TCGA-BR-6707-01A-11R-1884-13	TCGA-BR-6707	TP	Intestinal	FUNDUS_BODY	EBV
TCGA-BR-A4IY-01A-11R-A251-31	TCGA-BR-A4IY	TP	Intestinal	ANTRUM	CIN
TCGA-BR-4191-01A-02R-1131-13	TCGA-BR-4191	TP	Intestinal	NA	CIN
TCGA-HU-A4GF-01A-11R-A24K-31	TCGA-HU-A4GF	TP	Intestinal	ANTRUM	CIN
TCGA-CG-4475-01A-01R-1157-13	TCGA-CG-4475	TP	Intestinal	FUNDUS_BODY	CIN
TCGA-BR-8484-01A-11R-2402-13	TCGA-BR-8484	TP	Intestinal	FUNDUS_BODY	CIN
TCGA-CG-4442-01A-01R-1157-13	TCGA-CG-4442	TP	Intestinal	ANTRUM	MSI
TCGA-FP-8631-01A-11R-2402-13	TCGA-FP-8631	TP	Intestinal	GEJ_CARDIA	CIN
TCGA-EQ-A4SO-01A-11R-A251-31	TCGA-EQ-A4SO	TP	Intestinal	ANTRUM	CIN
TCGA-CD-5801-01A-11R-1602-13	TCGA-CD-5801	TP	Intestinal	ANTRUM	EBV
TCGA-CG-5732-01A-11R-1602-13	TCGA-CG-5732	TP	Intestinal	GEJ_CARDIA	Unknown
TCGA-HU-8604-01A-11R-2402-13	TCGA-HU-8604	TP	Intestinal	ANTRUM	CIN
TCGA-BR-6802-11A-01R-1884-13	TCGA-BR-6802	NT	Intestinal		MSI
TCGA-D7-5577-01A-01R-1602-13	TCGA-D7-5577	TP	Intestinal	FUNDUS_BODY	EBV
TCGA-D7-6818-01A-11R-1884-13	TCGA-D7-6818	TP	Intestinal	FUNDUS_BODY	CIN
TCGA-BR-8676-01A-11R-2402-13	TCGA-BR-8676	TP	Intestinal	ANTRUM	Unknown
TCGA-CG-4305-01A-01R-1157-13	TCGA-CG-4305	TP	Intestinal	ANTRUM	MSI
TCGA-FP-A4BE-01A-12R-A24K-31	TCGA-FP-A4BE	TP	Intestinal	FUNDUS_BODY	Unknown
TCGA-B7-5818-01A-11R-1602-13	TCGA-B7-5818	TP	Intestinal	FUNDUS_BODY	EBV
TCGA-F1-6874-01A-11R-1884-13	TCGA-F1-6874	TP	Intestinal	GEJ_CARDIA	MSI
TCGA-BR-8286-01A-12R-2343-13	TCGA-BR-8286	TP	Intestinal	ANTRUM	CIN
TCGA-HU-A4H4-01A-21R-A251-31	TCGA-HU-A4H4	TP	Intestinal	ANTRUM	MSI
TCGA-HU-A4GU-01A-11R-A251-31	TCGA-HU-A4GU	TP	Intestinal	ANTRUM	MSI
TCGA-D7-6820-01A-11R-1884-13	TCGA-D7-6820	TP	Intestinal	FUNDUS_BODY	CIN
TCGA-BR-A4PD-01A-11R-A251-31	TCGA-BR-A4PD	TP	Intestinal	FUNDUS_BODY	CIN
TCGA-BR-8486-01A-31R-2402-13	TCGA-BR-8486	TP	Intestinal	FUNDUS_BODY	CIN
TCGA-CD-A4MH-01A-11R-A251-31	TCGA-CD-A4MH	TP	Intestinal	ANTRUM	CIN
TCGA-IN-7806-01A-11R-2055-13	TCGA-IN-7806	TP	Intestinal	GEJ_CARDIA	CIN
TCGA-D7-6815-01A-11R-1884-13	TCGA-D7-6815	TP	Intestinal	FUNDUS_BODY	CIN
TCGA-CG-5721-01A-11R-1602-13	TCGA-CG-5721	TP	Intestinal	FUNDUS_BODY	MSI
TCGA-BR-7851-01A-11R-2203-13	TCGA-BR-7851	TP	Intestinal	FUNDUS_BODY	MSI
TCGA-D7-8572-01A-11R-2343-13	TCGA-D7-8572	TP	Intestinal	FUNDUS_BODY	GS
TCGA-IP-7968-01A-11R-2203-13	TCGA-IP-7968	TP	Intestinal	GEJ_CARDIA	CIN
TCGA-FP-7829-11A-01R-2055-13	TCGA-FP-7829	NT	Intestinal		CIN
TCGA-FP-7735-01A-11R-2055-13	TCGA-FP-7735	TP	Intestinal	FUNDUS_BODY	CIN
TCGA-D7-8579-01A-11R-2343-13	TCGA-D7-8579	TP	Intestinal	ANTRUM	GS
TCGA-D7-6528-01A-11R-1802-13	TCGA-D7-6528	TP	Intestinal	FUNDUS_BODY	MSI
TCGA-BR-8483-01A-31R-2402-13	TCGA-BR-8483	TP	Intestinal	ANTRUM	CIN
TCGA-CG-4306-01A-01R-1157-13	TCGA-CG-4306	TP	Intestinal	ANTRUM	MSI
TCGA-CG-5719-01A-11R-1602-13	TCGA-CG-5719	TP	Intestinal	FUNDUS_BODY	CIN
TCGA-BR-4253-01A-01R-1131-13	TCGA-BR-4253	TP	Intestinal	FUNDUS_BODY	EBV
TCGA-CG-4304-01A-01R-1157-13	TCGA-CG-4304	TP	Intestinal	GEJ_CARDIA	CIN
TCGA-D7-8573-01A-11R-2343-13	TCGA-D7-8573	TP	Intestinal	FUNDUS_BODY	EBV
TCGA-CG-4437-01A-01R-1802-13	TCGA-CG-4437	TP	Intestinal	GEJ_CARDIA	MSI
TCGA-BR-A4J1-01A-11R-A251-31	TCGA-BR-A4J1	TP	Intestinal	ANTRUM	CIN
TCGA-D7-6520-01A-11R-1802-13	TCGA-D7-6520	TP	Intestinal	ANTRUM	CIN
TCGA-BR-8372-01A-11R-2343-13	TCGA-BR-8372	TP	Intestinal	FUNDUS_BODY	MSI
TCGA-BR-A452-01A-91R-A251-31	TCGA-BR-A452	TP	Intestinal	ANTRUM	CIN
TCGA-HU-A4HD-01A-11R-A251-31	TCGA-HU-A4HD	TP	Intestinal	ANTRUM	CIN
TCGA-BR-4370-01A-01R-1157-13	TCGA-BR-4370	TP	Intestinal	ANTRUM	MSI
TCGA-BR-6452-01A-12R-1802-13	TCGA-BR-6452	TP	Intestinal	FUNDUS_BODY	MSI
TCGA-BR-8295-01A-11R-2343-13	TCGA-BR-8295	TP	Intestinal	FUNDUS_BODY	Unknown
TCGA-BR-7901-01A-11R-2203-13	TCGA-BR-7901	TP	Intestinal	GEJ_CARDIA	CIN
TCGA-HF-7132-01A-11R-2055-13	TCGA-HF-7132	TP	Intestinal	ANTRUM	MSI
TCGA-BR-8078-01A-11R-2343-13	TCGA-BR-8078	TP	Intestinal	FUNDUS_BODY	MSI
TCGA-BR-4369-01A-01R-1157-13	TCGA-BR-4369	TP	Intestinal	GEJ_CARDIA	CIN
TCGA-BR-A4PF-01A-11R-A251-31	TCGA-BR-A4PF	TP	Intestinal	ANTRUM	CIN
TCGA-BR-A4J5-01A-21R-A251-31	TCGA-BR-A4J5	TP	Intestinal	ANTRUM	GS
TCGA-HU-8602-01A-11R-2402-13	TCGA-HU-8602	TP	Intestinal	ANTRUM	MSI
TCGA-D7-5578-01A-01R-1602-13	TCGA-D7-5578	TP	Intestinal	FUNDUS_BODY	CIN
TCGA-CG-4438-01A-01R-1157-13	TCGA-CG-4438	TP	Intestinal	ANTRUM	CIN
TCGA-FP-8211-01A-11R-2343-13	TCGA-FP-8211	TP	Intestinal	GEJ_CARDIA	CIN
TCGA-HU-A4G8-01A-11R-A251-31	TCGA-HU-A4G8	TP	Intestinal	ANTRUM	MSI
TCGA-D7-A4YU-01A-21R-A251-31	TCGA-D7-A4YU	TP	Intestinal	FUNDUS_BODY	CIN
TCGA-BR-A4J7-01A-31R-A251-31	TCGA-BR-A4J7	TP	Intestinal	ANTRUM	CIN
TCGA-HU-A4GP-01A-11R-A251-31	TCGA-HU-A4GP	TP	Intestinal	ANTRUM	Unknown
TCGA-BR-8690-01A-11R-2402-13	TCGA-BR-8690	TP	Intestinal	GEJ_CARDIA	Unknown
TCGA-HU-A4H6-01A-11R-A251-31	TCGA-HU-A4H6	TP	Intestinal	ANTRUM	Unknown
TCGA-HU-A4G6-01A-11R-A24K-31	TCGA-HU-A4G6	TP	Intestinal	GEJ_CARDIA	EBV
TCGA-HU-A4GQ-01A-11R-A36D-31	TCGA-HU-A4GQ	TP	Intestinal	ANTRUM	MSI
TCGA-BR-8296-01A-11R-2343-13	TCGA-BR-8296	TP	Intestinal	FUNDUS_BODY	Unknown
TCGA-BR-4294-01A-01R-1131-13	TCGA-BR-4294	TP	Intestinal	FUNDUS_BODY	CIN
TCGA-BR-7197-01A-11R-2203-13	TCGA-BR-7197	TP	Intestinal	ANTRUM	CIN
TCGA-FP-8209-01A-11R-2343-13	TCGA-FP-8209	TP	Intestinal	ANTRUM	GS
TCGA-BR-4256-01A-01R-1131-13	TCGA-BR-4256	TP	Intestinal	ANTRUM	MSI
TCGA-F1-6875-01A-11R-2055-13	TCGA-F1-6875	TP	Intestinal	ANTRUM	CIN
TCGA-HU-8243-01A-11R-2343-13	TCGA-HU-8243	TP	Intestinal	FUNDUS_BODY	Unknown
TCGA-BR-7716-11A-01R-2055-13	TCGA-BR-7716	NT	Intestinal		CIN
TCGA-BR-8373-01A-11R-2343-13	TCGA-BR-8373	TP	Intestinal	FUNDUS_BODY	CIN
TCGA-D7-6519-01A-11R-1802-13	TCGA-D7-6519	TP	Intestinal	GEJ_CARDIA	CIN
TCGA-BR-4280-01A-01R-1131-13	TCGA-BR-4280	TP	Intestinal	NA	MSI
TCGA-D7-A4YY-01A-11R-A251-31	TCGA-D7-A4YY	TP	Intestinal	ANTRUM	MSI
TCGA-CG-5718-01A-11R-1602-13	TCGA-CG-5718	TP	Intestinal	FUNDUS_BODY	CIN
TCGA-BR-6802-01A-11R-1884-13	TCGA-BR-6802	TP	Intestinal	FUNDUS_BODY	MSI
TCGA-CG-5726-01A-11R-1602-13	TCGA-CG-5726	TP	Intestinal	ANTRUM	MSI
TCGA-BR-A4CS-01A-11R-A24K-31	TCGA-BR-A4CS	TP	Intestinal	FUNDUS_BODY	CIN
TCGA-CG-4301-01A-01R-1157-13	TCGA-CG-4301	TP	Intestinal	GEJ_CARDIA	CIN
TCGA-D7-6526-01A-11R-1802-13	TCGA-D7-6526	TP	Intestinal	ANTRUM	CIN
TCGA-BR-A4J6-01A-11R-A251-31	TCGA-BR-A4J6	TP	Intestinal	GEJ_CARDIA	CIN
TCGA-BR-7707-01A-11R-2055-13	TCGA-BR-7707	TP	Intestinal	FUNDUS_BODY	MSI
TCGA-BR-8289-01A-11R-2343-13	TCGA-BR-8289	TP	Intestinal	FUNDUS_BODY	CIN
TCGA-BR-8081-01A-11R-2343-13	TCGA-BR-8081	TP	Intestinal	FUNDUS_BODY	MSI
TCGA-D7-6822-01A-11R-1884-13	TCGA-D7-6822	TP	Intestinal	FUNDUS_BODY	CIN
TCGA-CG-5721-11A-01R-1602-13	TCGA-CG-5721	NT	Intestinal		MSI
TCGA-HF-7136-01A-11R-2055-13	TCGA-HF-7136	TP	Intestinal	GEJ_CARDIA	CIN
TCGA-D7-A4YT-01A-11R-A251-31	TCGA-D7-A4YT	TP	Intestinal	GEJ_CARDIA	CIN
TCGA-HU-A4H5-01A-21R-A251-31	TCGA-HU-A4H5	TP	Intestinal	FUNDUS_BODY	CIN
TCGA-BR-8687-01A-11R-2402-13	TCGA-BR-8687	TP	Intestinal	GEJ_CARDIA	Unknown
TCGA-D7-6817-01A-11R-1884-13	TCGA-D7-6817	TP	Intestinal	FUNDUS_BODY	CIN
TCGA-BR-7958-01A-21R-2343-13	TCGA-BR-7958	TP	Intestinal	FUNDUS_BODY	EBV
TCGA-BR-6566-01A-11R-1802-13	TCGA-BR-6566	TP	Intestinal	FUNDUS_BODY	MSI
TCGA-CD-5800-01A-11R-1602-13	TCGA-CD-5800	TP	Intestinal	ANTRUM	CIN
TCGA-BR-6458-01A-11R-1802-13	TCGA-BR-6458	TP	Intestinal	FUNDUS_BODY	CIN
TCGA-BR-4201-01A-01R-1131-13	TCGA-BR-4201	TP	Intestinal	GEJ_CARDIA	MSI
TCGA-CG-5734-11A-01R-1602-13	TCGA-CG-5734	NT	Intestinal		CIN
TCGA-BR-7717-01A-11R-2055-13	TCGA-BR-7717	TP	Intestinal	GEJ_CARDIA	CIN
TCGA-BR-7717-11A-01R-2055-13	TCGA-BR-7717	NT	Intestinal		CIN
TCGA-CG-5734-01A-11R-1602-13	TCGA-CG-5734	TP	Intestinal	FUNDUS_BODY	CIN
TCGA-HU-A4GP-11A-21R-A251-31	TCGA-HU-A4GP	NT	Intestinal		Unknown
TCGA-BR-8382-01A-11R-2402-13	TCGA-BR-8382	TP	Intestinal	ANTRUM	MSI
TCGA-BR-4357-01A-01R-1157-13	TCGA-BR-4357	TP	Intestinal	FUNDUS_BODY	CIN
TCGA-EQ-8122-01A-11R-2343-13	TCGA-EQ-8122	TP	Intestinal	ANTRUM	CIN
TCGA-BR-7703-01A-11R-2055-13	TCGA-BR-7703	TP	Intestinal	FUNDUS_BODY	MSI
TCGA-BR-7703-11A-01R-2055-13	TCGA-BR-7703	NT	Intestinal		MSI
TCGA-HU-A4GH-11A-11R-A36D-31	TCGA-HU-A4GH	NT	Intestinal		MSI
TCGA-CG-4469-01A-01R-1157-13	TCGA-CG-4469	TP	Intestinal	NA	CIN
TCGA-CD-8527-01A-11R-2343-13	TCGA-CD-8527	TP	Intestinal	ANTRUM	Unknown
TCGA-BR-A4PE-01A-31R-A251-31	TCGA-BR-A4PE	TP	Intestinal	GEJ_CARDIA	CIN
TCGA-BR-4292-01A-01R-1131-13	TCGA-BR-4292	TP	Intestinal	FUNDUS_BODY	MSI
TCGA-CG-4466-01A-01R-1157-13	TCGA-CG-4466	TP	Intestinal	FUNDUS_BODY	Unknown
TCGA-HU-A4G2-01A-11R-A251-31	TCGA-HU-A4G2	TP	Intestinal	ANTRUM	EBV
TCGA-HU-A4G9-01A-11R-A24K-31	TCGA-HU-A4G9	TP	Intestinal	FUNDUS_BODY	MSI
TCGA-BR-8369-01A-11R-2343-13	TCGA-BR-8369	TP	Intestinal	ANTRUM	CIN
TCGA-HU-A4GH-01A-11R-A24K-31	TCGA-HU-A4GH	TP	Intestinal	FUNDUS_BODY	MSI
TCGA-F1-6177-01A-11R-1802-13	TCGA-F1-6177	TP	Intestinal	ANTRUM	MSI
TCGA-CG-4477-01A-01R-1157-13	TCGA-CG-4477	TP	Intestinal	GEJ_CARDIA	CIN
TCGA-HU-A4GX-01A-12R-A251-31	TCGA-HU-A4GX	TP	Intestinal	FUNDUS_BODY	MSI
TCGA-CD-A4MI-01A-21R-A251-31	TCGA-CD-A4MI	TP	Intestinal	ANTRUM	MSI
TCGA-BR-8682-01A-11R-2402-13	TCGA-BR-8682	TP	Intestinal	ANTRUM	CIN
TCGA-F1-A448-01A-11R-A24K-31	TCGA-F1-A448	TP	Intestinal	ANTRUM	MSI
TCGA-D7-A4YX-01A-11R-A251-31	TCGA-D7-A4YX	TP	Intestinal	FUNDUS_BODY	EBV
TCGA-HU-A4G3-01A-11R-A24K-31	TCGA-HU-A4G3	TP	Intestinal	ANTRUM	GS
TCGA-CG-4476-01A-01R-1157-13	TCGA-CG-4476	TP	Intestinal	FUNDUS_BODY	CIN
TCGA-BR-4371-01A-01R-1157-13	TCGA-BR-4371	TP	Intestinal	FUNDUS_BODY	GS

## Sheet: SD4a
Supplementary Data 4a
patient	dataset	lesion_type (NAG = Non atrophic gastritis, CAG = Chronic atrophic gastritis, GIM = Gastric intestinal metaplasia, EGC = Early gastric cancer, primary tumor)	Reference	PMID
GSM3954946_NAG1	GSE134520	NAG	Zhang et. al.	31067475
GSM3954947_NAG2	GSE134520	NAG	Zhang et. al.	31067475
GSM3954948_NAG3	GSE134520	NAG	Zhang et. al.	31067475
GSM3954949_CAG1	GSE134520	CAG	Zhang et. al.	31067475
GSM3954950_CAG2	GSE134520	CAG	Zhang et. al.	31067475
GSM3954951_CAG3	GSE134520	CAG	Zhang et. al.	31067475
GSM3954952_IMW1	GSE134520	GIM	Zhang et. al.	31067475
GSM3954953_IMW2	GSE134520	GIM	Zhang et. al.	31067475
GSM3954954_IMS1	GSE134520	GIM	Zhang et. al.	31067475
GSM3954955_IMS2	GSE134520	GIM	Zhang et. al.	31067475
GSM3954956_IMS3	GSE134520	Tumor-adjacent control	Zhang et. al.	31067475
GSM3954957_IMS4	GSE134520	Tumor-adjacent control	Zhang et. al.	31067475
GSM3954958_EGC	GSE134520	EGC	Zhang et. al.	31067475
GSM4546347_Pat25	GSE150290	GIM-adjacent (normal from GIM)	Kim et. al.	35087207
GSM4546351_Pat29	GSE150290	GIM-adjacent (normal from GIM)	Kim et. al.	35087207
P6649_21408_normal	phs001818.v3.p1	GIM-adjacent (normal from GIM)	Sathe et. al.	32060101
P6649_21411_GIM	phs001818.v3.p1	GIM	Sathe et. al.	32060101
P7115_21567_control	PRJNA678538	GIM	Law et. al.	35611998
P7015_21531_GIM	This study	GIM
P7015_21532_normal	This study	GIM-adjacent (normal from GIM)
P7016_21533_GIM	This study	GIM
P7016_21534_GIM	This study	GIM

## Sheet: SD4b
Supplementary Data 4b
patient	dataset	lesion_type (tumor = Primary tumor, normal = adjacent control tissue)	Reference	PMID
5846_n1	phs001818.v3.p1	normal	Sathe et. al.	32060101
5846_t1	phs001818.v3.p1	tumor	Sathe et. al.	32060101
5866_n1	phs001818.v3.p1	normal	Sathe et. al.	32060101
5866_n2	phs001818.v3.p1	normal	Sathe et. al.	32060101
5866_t1	phs001818.v3.p1	tumor	Sathe et. al.	32060101
5866_t2	phs001818.v3.p1	tumor	Sathe et. al.	32060101
5931_n1	phs001818.v3.p1	normal	Sathe et. al.	32060101
5931_n2	phs001818.v3.p1	normal	Sathe et. al.	32060101
5931_t1	phs001818.v3.p1	tumor	Sathe et. al.	32060101
5931_t2	phs001818.v3.p1	tumor	Sathe et. al.	32060101
6207_n1	phs001818.v3.p1	normal	Sathe et. al.	32060101
6207_t1	phs001818.v3.p1	tumor	Sathe et. al.	32060101
6342_n1	phs001818.v3.p1	normal	Sathe et. al.	32060101
6342_t1	phs001818.v3.p1	tumor	Sathe et. al.	32060101
6592_n1	phs001818.v3.p1	normal	Sathe et. al.	32060101
6592_t1	phs001818.v3.p1	tumor	Sathe et. al.	32060101
6709_n1	phs001818.v3.p1	normal	Sathe et. al.	32060101
6709_t1	phs001818.v3.p1	tumor	Sathe et. al.	32060101

## Sheet: SD5
Supplementary Data 5
id	Visium_spots	mapped_reads	location	lesion_type	OLGIM	patient/short_name
P09441_24320	560	1951418	incisura	GC	NA	A1_24320
P09788_24322	426	1598726	antrum	GIM	OLGIM II	B1_24322
P08542_24321	148	292166	antrum	GIM	OLGIM II	B1_24321
P08563_24318	298	615846	antrum	GIM	OLGIM III	C1_24318
P07036_24319	917	3448319	antrum	GIM	OLGIM II	D1_24319

## Sheet: Readme SD6-SD9
Supplementary Data 6-9: List of Genes
Description of the supp tables	Column_heading	Description
Supplementary Data 6	Bulk RNAseq Discovery Cohort (N=18,580)
Column 1	SYMBOL	gene name
Column 2	logFC_Body	log-fold change in body
Column 3	adj.P.Val_Body	adjusted p-value in body
Column 4	logFC_Antrum	log-fold change in antrum
Column 5	adj.P.Val_Antrum	adjusted p-value in antrum
Column 6	logFC_Interaction	log-fold change in interaction term
Column 7	adj.P.Val_Interaction	adjusted p-value in interaction term
Column 8	Common_deg_body_antrum	differentially expressed in both antrum and body (TRUE/FALSE)
Column 9	WGCNA_genes	co-expressed in both antrum and body (TRUE/FALSE)
Column 10	Common_deg_wgcna	Both differential expressed and co-expressed in antrum and body (TRUE/FALSE)
Column 11	heatmap_cluster	If TRUE in column 10, cluster within heatmap (C1-C5)
Supplementary Data 7	Bulk RNAseq Validation Cohort (N=100)
Column 1	SYMBOL	gene name
Column 2	logFC_Body	log-fold change in body
Column 3	adj.P.Val_Body	adjusted p-value in body
Column 4	logFC_Antrum	log-fold change in antrum
Column 5	adj.P.Val_Antrum	adjusted p-value in antrum
Column 6	logFC_Interaction	log-fold change in interaction term
Column 7	adj.P.Val_Interaction	adjusted p-value in interaction term
Supplementary Data 8	Spatial Transcriptomics: Pseudobulk_results (N=458)
Column 1	symbol	gene name
Column 2	GIMvsBase_logFC	log-fold change in GIM vs normal base
Column 3	adj.P.Val	adjusted p-value in GIM vs normal base
Column 4	GIMvsPit_logFC	log-fold change in GIM vs normal pit gland
Column 5	adj.P.Val	adjusted p-value in GIM vs normal pit gland
Column 6	average_logFC_GIM	average log-fold change value between i) GIMvsBase_logFC and ii) GIMvsPit_logFC
Column 7	Spatially_resolved	intersected with the bulk RNAseq signature (TRUE/FALSE)
Supplementary Data 9	TCGA_validation (N=35)
Column 1	gene_id	ENSEMBL gene identifier
Column 2	gene_name	HGNC symbol
Column 3	logFC	log2-fold change in tumor vs tumor-adjacent control
Column 4	CI.L	95% CI for the log-fold change, left (lower) limit
Column 5	CI.R	95% CI for the log-fold change, right (upper) limit
Column 6	AveExpr	average expression of the gene across all samples (lcpm)
Column 7	t	T-statistic
Column 8	P.Value	P-value
Column 9	adj.P.Val	FDR-adjusted P
Column 10	B	B-statistic (lods or B), representing the log-odds of the gene being differentially expressed.
Column 11	Status	Binary operator indicating whether this gene was included or excluded as part of the spatial signature. Genes from the 36-gene list with lofFC > 0 (upregulated) were included. Genes with logFC < 0 (downregulated) were excluded. Note: P-value was not considered for inclusion or exclusion, given that these genes are already upregulated in GIM, a condition that antecedes GC.

## Sheet: SD6
Discovery_results_bulk
	OLGIM III-IV vs 0-II
SYMBOL	logFC_Body	adj.P.Val_Body	logFC_Antrum	adj.P.Val_Antrum	logFC_Interaction	adj.P.Val_Interaction	Common_deg_body_antrum	WGCNA_genes	Common_deg_wgcna	heatmap_cluster
A1BG	0.590944	0.803141	-0.576892	0.848947	1.16784	0.151981	FALSE	FALSE	FALSE
A1BG-AS1	0.512419	0.992066	-0.890123	0.400464	1.40254	0.127846	FALSE	FALSE	FALSE
A1CF	2.66752	0.0107966	2.65527	1.45168e-05	0.0122451	0.99532	TRUE	TRUE	TRUE	C-3
A2M	0.280253	1	0.161611	1	0.118642	0.858446	FALSE	FALSE	FALSE
A2M-AS1	-0.0684963	1	-0.8661	0.220431	0.797604	0.280712	FALSE	FALSE	FALSE
A4GALT	-0.899922	0.126675	-0.928793	0.161093	0.0288714	0.980143	FALSE	FALSE	FALSE
A4GNT	0.143384	1	-1.17798	0.0347428	1.32136	0.107565	FALSE	FALSE	FALSE
AAAS	-0.28753	1	-0.038673	1	-0.248857	0.293719	FALSE	FALSE	FALSE
AACS	-0.0896191	1	-0.271451	1	0.181832	0.568441	FALSE	FALSE	FALSE
AACSP1	-0.288998	1	-1.30057	0.211799	1.01157	0.49315	FALSE	FALSE	FALSE
AADAC	0.671552	0.471334	0.440249	1	0.231303	0.786515	FALSE	TRUE	FALSE
AADACP1	1.63863	0.245585	1.06942	0.355137	0.569205	0.774219	FALSE	FALSE	FALSE
AADAT	-0.0119246	1	-0.535825	0.514895	0.523901	0.257009	FALSE	FALSE	FALSE
AAGAB	-0.102858	1	0.0708332	1	-0.173691	0.369773	FALSE	FALSE	FALSE
AAK1	-0.427784	0.756067	0.0700657	1	-0.497849	0.0854524	FALSE	FALSE	FALSE
AAMDC	-0.408465	1	-0.826726	0.0768224	0.418261	0.46426	FALSE	FALSE	FALSE
AAMP	-0.271993	1	-0.212377	1	-0.0596158	0.847031	FALSE	FALSE	FALSE
AAR2	-0.0219929	1	0.0390962	1	-0.0610891	0.764107	FALSE	FALSE	FALSE
AARD	0.171141	1	-0.932095	0.428433	1.10324	0.327065	FALSE	FALSE	FALSE
AARS1	-0.534781	0.269373	-0.186838	1	-0.347944	0.242288	FALSE	FALSE	FALSE
AARS2	-0.00254355	1	0.152682	1	-0.155225	0.360043	FALSE	FALSE	FALSE
AARSD1	-0.40646	1	-0.117133	1	-0.289327	0.567822	FALSE	FALSE	FALSE
AARSD1P1	0.347735	1	0.766078	0.803804	-0.418343	0.808266	FALSE	FALSE	FALSE
AASDH	-0.0326748	1	0.0724817	1	-0.105157	0.630269	FALSE	FALSE	FALSE
AASDHPPT	-0.276662	1	-0.155003	1	-0.121659	0.70428	FALSE	FALSE	FALSE
AASS	-0.584638	0.530911	0.0273352	1	-0.611973	0.269485	FALSE	FALSE	FALSE
AATBC	0.171076	1	-0.877451	0.566543	1.04853	0.383669	FALSE	FALSE	FALSE
AATK	-0.0162765	1	1.09217	0.0232461	-1.10845	0.109094	FALSE	FALSE	FALSE
ABALON	0.431591	0.915854	0.521972	0.511369	-0.0903802	0.883623	FALSE	FALSE	FALSE
ABAT	0.756334	0.190613	0.968982	0.0127488	-0.212648	0.755444	FALSE	TRUE	FALSE
ABCA1	0.183212	1	-0.427852	1	0.611064	0.223606	FALSE	FALSE	FALSE
ABCA10	-0.00533206	1	0.406972	1	-0.412304	0.571999	FALSE	FALSE	FALSE
ABCA11P	-0.215255	1	-0.0511286	1	-0.164126	0.570776	FALSE	FALSE	FALSE
ABCA12	0.976584	0.812991	0.527427	1	0.449157	0.848825	FALSE	FALSE	FALSE
ABCA13	1.54044	0.394215	2.39411	0.00115659	-0.85367	0.676443	FALSE	TRUE	FALSE
ABCA2	-1.17414	0.028159	-0.772698	0.367762	-0.401441	0.63635	FALSE	FALSE	FALSE
ABCA3	-0.899875	0.0767013	-0.798076	0.197862	-0.101799	0.910976	FALSE	FALSE	FALSE
ABCA4	2.80734	0.0358978	3.23972	0.000465433	-0.432376	0.874301	TRUE	TRUE	TRUE	C-5
ABCA5	0.0187488	1	0.00807634	1	0.0106725	0.980492	FALSE	FALSE	FALSE
ABCA6	0.252477	1	-0.193499	1	0.445976	0.462328	FALSE	FALSE	FALSE
ABCA7	-0.00735159	1	0.681126	0.0475613	-0.688478	0.041913	FALSE	FALSE	FALSE
ABCA8	0.222678	1	-0.36539	1	0.588068	0.358401	FALSE	FALSE	FALSE
ABCA9	-0.269217	1	-0.415723	1	0.146506	0.864476	FALSE	FALSE	FALSE
ABCB1	1.30356	0.0178033	0.177205	1	1.12636	0.111812	FALSE	TRUE	FALSE
ABCB10	0.366756	1	0.0720062	1	0.29475	0.460685	FALSE	FALSE	FALSE
ABCB4	0.801274	0.302841	-0.342535	1	1.14381	0.0849749	FALSE	FALSE	FALSE
ABCB6	0.108933	1	-0.233912	1	0.342845	0.354922	FALSE	FALSE	FALSE
ABCB7	-0.0771537	1	0.315751	1	-0.392904	0.041913	FALSE	FALSE	FALSE
ABCB8	0.0990742	1	0.509011	0.158194	-0.409937	0.083473	FALSE	FALSE	FALSE
ABCB9	-0.637116	0.366029	-0.195552	1	-0.441564	0.45531	FALSE	FALSE	FALSE
ABCC10	-0.0140372	1	0.101293	1	-0.11533	0.713513	FALSE	FALSE	FALSE
ABCC11	0.610728	0.797487	0.580226	0.796503	0.0305023	0.981749	FALSE	FALSE	FALSE
ABCC12	-1.46818	0.149541	-1.05147	0.745405	-0.416708	0.852184	FALSE	FALSE	FALSE
ABCC13	3.43249	0.0872009	4.90294	2.52773e-06	-1.47045	0.628711	FALSE	TRUE	FALSE
ABCC2	2.4893	0.0876096	2.86581	0.00451476	-0.376504	0.898876	FALSE	TRUE	FALSE
ABCC3	0.499847	0.591547	0.255017	1	0.24483	0.596661	FALSE	FALSE	FALSE
ABCC4	0.242193	1	-0.210092	1	0.452285	0.19212	FALSE	FALSE	FALSE
ABCC5	-0.294252	1	-0.863456	0.0191314	0.569204	0.205397	FALSE	FALSE	FALSE
ABCC5-AS1	-0.168743	1	-1.3732	0.198634	1.20445	0.363926	FALSE	FALSE	FALSE
ABCC8	-0.352711	1	0.0554226	1	-0.408134	0.712065	FALSE	FALSE	FALSE
ABCC9	-0.205627	1	-0.164333	1	-0.041294	0.973025	FALSE	FALSE	FALSE
ABCD1	0.241324	1	0.48037	0.617274	-0.239045	0.586728	FALSE	FALSE	FALSE
ABCD2	1.01874	0.187704	0.0102048	1	1.00854	0.248555	FALSE	FALSE	FALSE
ABCD3	0.248414	1	0.141349	1	0.107065	0.804058	FALSE	FALSE	FALSE
ABCD4	0.337381	1	0.505257	0.292365	-0.167876	0.622547	FALSE	FALSE	FALSE
ABCE1	-0.115276	1	0.0935011	1	-0.208777	0.519809	FALSE	FALSE	FALSE
ABCF2	-0.210274	1	0.0248246	1	-0.235099	0.42717	FALSE	FALSE	FALSE
ABCF3	-0.200659	1	0.154041	1	-0.3547	0.0411596	FALSE	FALSE	FALSE
ABCG1	0.0427416	1	-0.260171	1	0.302912	0.608121	FALSE	FALSE	FALSE
ABCG2	2.49944	0.021642	2.97157	4.39623e-05	-0.472133	0.816415	TRUE	TRUE	TRUE	C-3
ABCG5	3.73273	0.0163533	2.41491	0.0174443	1.31783	0.591123	TRUE	TRUE	TRUE	C-5
ABCG8	4.59447	0.0107272	2.67206	0.00852369	1.92241	0.452938	TRUE	TRUE	TRUE	C-5
ABHD1	0.107687	1	-0.16559	1	0.273277	0.822692	FALSE	FALSE	FALSE
ABHD10	-0.23742	1	-0.0288188	1	-0.208602	0.388984	FALSE	FALSE	FALSE
ABHD11	0.57479	0.397768	0.859624	0.0024647	-0.284834	0.52015	FALSE	FALSE	FALSE
ABHD12	-0.0296072	1	0.336841	1	-0.366448	0.102197	FALSE	FALSE	FALSE
ABHD13	0.196382	1	0.169394	1	0.0269878	0.949253	FALSE	FALSE	FALSE
ABHD14A	-0.438302	0.908859	-0.500602	0.67682	0.0623	0.929437	FALSE	FALSE	FALSE
ABHD14B	0.0881595	1	0.279019	1	-0.190859	0.547473	FALSE	FALSE	FALSE
ABHD15	0.137601	1	0.0346004	1	0.103	0.691516	FALSE	FALSE	FALSE
ABHD17A	-0.139702	1	-0.0496684	1	-0.0900336	0.808175	FALSE	FALSE	FALSE
ABHD17AP1	0.449097	1	0.104846	1	0.344251	0.808916	FALSE	FALSE	FALSE
ABHD17B	0.480109	0.62248	0.374281	1	0.105828	0.825159	FALSE	FALSE	FALSE
ABHD17C	0.458176	0.671076	0.374497	1	0.0836797	0.862747	FALSE	FALSE	FALSE
ABHD18	0.11676	1	0.200172	1	-0.0834116	0.754975	FALSE	FALSE	FALSE
ABHD2	0.0870574	1	-0.0824866	1	0.169544	0.733515	FALSE	FALSE	FALSE
ABHD3	0.400942	1	0.219549	1	0.181393	0.72527	FALSE	FALSE	FALSE
ABHD4	-0.0180997	1	-0.0186676	1	0.000567894	0.998748	FALSE	FALSE	FALSE
ABHD5	0.246499	1	0.240261	1	0.00623807	0.988789	FALSE	FALSE	FALSE
ABHD6	0.322111	1	-0.0208757	1	0.342987	0.317304	FALSE	FALSE	FALSE
ABHD8	-0.457307	0.786169	-0.694293	0.146106	0.236987	0.644288	FALSE	FALSE	FALSE
ABI1	0.316167	1	0.240941	1	0.0752255	0.870535	FALSE	FALSE	FALSE
ABI2	-0.174652	1	-0.195672	1	0.0210195	0.957275	FALSE	FALSE	FALSE
ABI3	0.348987	1	0.00711992	1	0.341867	0.480168	FALSE	FALSE	FALSE
ABI3BP	0.501705	0.856609	-0.508499	0.906816	1.0102	0.118856	FALSE	FALSE	FALSE
ABITRAM	-0.075921	1	0.0733553	1	-0.149276	0.49209	FALSE	FALSE	FALSE
ABL1	-0.100111	1	0.122112	1	-0.222223	0.437954	FALSE	FALSE	FALSE
ABL2	-0.150191	1	0.139232	1	-0.289423	0.305621	FALSE	FALSE	FALSE
ABLIM1	-0.000236151	1	-0.577323	0.345058	0.577087	0.150182	FALSE	FALSE	FALSE
ABLIM2	0.373615	1	0.165585	1	0.208031	0.720635	FALSE	FALSE	FALSE
ABLIM3	0.232675	1	-0.228102	1	0.460777	0.517243	FALSE	FALSE	FALSE
ABRACL	0.66455	0.156301	0.549114	0.348256	0.115436	0.828238	FALSE	FALSE	FALSE
ABRAXAS1	0.0181058	1	0.0275837	1	-0.00947782	0.982447	FALSE	FALSE	FALSE
ABRAXAS2	0.0578795	1	0.117666	1	-0.0597868	0.804058	FALSE	FALSE	FALSE
ABT1	-0.0455554	1	0.0386666	1	-0.084222	0.685823	FALSE	FALSE	FALSE
ABTB1	-0.104763	1	-0.187282	1	0.0825188	0.87466	FALSE	FALSE	FALSE
ABTB2	1.52334	0.0250526	1.59518	0.000111973	-0.0718459	0.957289	TRUE	TRUE	TRUE	C-1
ABTB3	-0.0451771	1	-0.254184	1	0.209007	0.855362	FALSE	FALSE	FALSE
ACAA1	0.24947	1	0.912625	0.000265754	-0.663156	0.041428	FALSE	FALSE	FALSE
ACAA2	0.754827	0.207209	0.868769	0.063027	-0.113942	0.888621	FALSE	TRUE	FALSE
ACAA2P1	0.56656	0.963667	1.13672	0.0977275	-0.570159	0.62029	FALSE	FALSE	FALSE
ACACB	-0.376738	1	-0.061008	1	-0.31573	0.305368	FALSE	FALSE	FALSE
ACAD10	-0.0797827	1	0.605401	0.101283	-0.685183	0.0299672	FALSE	FALSE	FALSE
ACAD11	0.464515	1	0.799425	0.620245	-0.33491	0.823886	FALSE	FALSE	FALSE
ACAD8	-0.265202	1	0.0593563	1	-0.324558	0.0821885	FALSE	FALSE	FALSE
ACAD9	-0.189971	1	-0.0714241	1	-0.118547	0.639864	FALSE	FALSE	FALSE
ACADL	-1.59357	0.0290441	-2.1826	0.0084409	0.589027	0.701963	TRUE	FALSE	FALSE
ACADM	-0.0853735	1	0.132001	1	-0.217374	0.643456	FALSE	FALSE	FALSE
ACADS	0.210179	1	0.927475	0.00109035	-0.717295	0.0549333	FALSE	FALSE	FALSE
ACADSB	-0.278909	1	0.609459	0.520778	-0.888368	0.119027	FALSE	FALSE	FALSE
ACADVL	-0.0569809	1	0.180222	1	-0.237203	0.513668	FALSE	FALSE	FALSE
ACAN	-0.431004	1	-1.18106	0.374974	0.750061	0.656748	FALSE	FALSE	FALSE
ACAP2	0.454252	0.85993	0.360744	1	0.0935077	0.890512	FALSE	FALSE	FALSE
ACAP3	-0.365848	1	-0.122713	1	-0.243135	0.483557	FALSE	FALSE	FALSE
ACAT1	-0.864836	0.194917	-0.0378278	1	-0.827008	0.215826	FALSE	FALSE	FALSE
ACAT2	-0.0582309	1	0.0546601	1	-0.112891	0.873453	FALSE	FALSE	FALSE
ACBD3	0.0910828	1	-0.109725	1	0.200808	0.473184	FALSE	FALSE	FALSE
ACBD3-AS1	0.177854	1	-0.0855605	1	0.263414	0.769722	FALSE	FALSE	FALSE
ACBD4	0.277541	1	0.790428	0.0157758	-0.512887	0.194495	FALSE	FALSE	FALSE
ACBD5	0.477147	0.72137	0.818012	0.0189352	-0.340865	0.450296	FALSE	FALSE	FALSE
ACBD6	-0.232965	1	-0.053857	1	-0.179107	0.435646	FALSE	FALSE	FALSE
ACBD7	-0.898561	0.132181	-0.121528	1	-0.777033	0.186417	FALSE	FALSE	FALSE
ACCS	-0.78578	0.374888	-0.589038	0.759101	-0.196743	0.855009	FALSE	FALSE	FALSE
ACD	-0.113595	1	-0.0547795	1	-0.0588159	0.894682	FALSE	FALSE	FALSE
ACE	1.37303	0.0495437	1.20672	0.0585682	0.166306	0.902972	FALSE	TRUE	FALSE
ACE2	3.51192	0.0140505	3.9358	2.04213e-05	-0.423889	0.884867	TRUE	TRUE	TRUE	C-5
ACER2	0.693521	0.439233	-0.21609	1	0.909611	0.164097	FALSE	FALSE	FALSE
ACER3	0.467797	0.56484	0.568221	0.14934	-0.100423	0.806316	FALSE	FALSE	FALSE
ACHE	3.11752	0.0178377	2.7336	5.05941e-06	0.383921	0.870583	TRUE	TRUE	TRUE	C-4
ACIN1	0.00287365	1	0.013252	1	-0.0103784	0.968336	FALSE	FALSE	FALSE
ACKR1	0.507224	0.771323	0.234526	1	0.272698	0.673882	FALSE	FALSE	FALSE
ACKR2	0.315287	1	-0.284784	1	0.600071	0.127721	FALSE	FALSE	FALSE
ACKR3	0.418934	1	-0.0615404	1	0.480475	0.366988	FALSE	FALSE	FALSE
ACKR4	0.909013	0.085951	0.605604	0.405842	0.303409	0.638594	FALSE	FALSE	FALSE
ACLY	-0.0558219	1	0.0188196	1	-0.0746415	0.828938	FALSE	FALSE	FALSE
ACMSD	2.37326	0.12111	3.95152	5.01727e-06	-1.57826	0.444004	FALSE	TRUE	FALSE
ACO1	-0.0208988	1	0.244741	1	-0.26564	0.309445	FALSE	FALSE	FALSE
ACO2	-0.234897	1	0.609426	0.247097	-0.844323	0.0366036	FALSE	FALSE	FALSE
ACOT1	0.0372597	1	0.331877	1	-0.294617	0.58871	FALSE	FALSE	FALSE
ACOT11	0.434259	0.846404	0.634858	0.125537	-0.200599	0.656578	FALSE	FALSE	FALSE
ACOT12	0.250915	1	-0.176795	1	0.42771	0.776793	FALSE	FALSE	FALSE
ACOT13	-0.268247	1	-0.236446	1	-0.0318006	0.924838	FALSE	FALSE	FALSE
ACOT2	-0.00165654	1	0.184703	1	-0.186359	0.467201	FALSE	FALSE	FALSE
ACOT4	0.31655	1	0.0125414	1	0.304009	0.58682	FALSE	FALSE	FALSE
ACOT7	0.773487	0.215747	1.32723	6.88416e-05	-0.553744	0.33389	FALSE	TRUE	FALSE
ACOT8	-0.0208255	1	0.446351	0.655365	-0.467176	0.121007	FALSE	FALSE	FALSE
ACOT9	-0.0111672	1	-0.203345	1	0.192178	0.518404	FALSE	FALSE	FALSE
ACOX1	0.235706	1	0.230969	1	0.00473756	0.991022	FALSE	FALSE	FALSE
ACOX2	1.66462	0.0126594	0.960829	0.0939054	0.703794	0.420201	FALSE	TRUE	FALSE
ACOX3	0.0861086	1	0.236024	1	-0.149915	0.64265	FALSE	FALSE	FALSE
ACOXL	-0.328053	1	-0.0539896	1	-0.274063	0.664354	FALSE	FALSE	FALSE
ACP1	-0.201827	1	0.0839148	1	-0.285742	0.121638	FALSE	FALSE	FALSE
ACP2	-0.0480211	1	0.440248	0.517071	-0.488269	0.0390241	FALSE	FALSE	FALSE
ACP3	0.787933	0.480793	1.31113	0.00265379	-0.523197	0.557631	FALSE	FALSE	FALSE
ACP5	-0.188852	1	0.00552082	1	-0.194372	0.692317	FALSE	FALSE	FALSE
ACP6	0.126383	1	0.301111	1	-0.174729	0.691457	FALSE	FALSE	FALSE
ACRBP	0.712969	0.582479	1.76173	2.83039e-05	-1.04876	0.168459	FALSE	TRUE	FALSE
ACRV1	-0.399451	1	0.045277	1	-0.444728	0.768948	FALSE	FALSE	FALSE
ACSBG1	0.797262	0.490761	1.75515	5.39755e-05	-0.957886	0.24444	FALSE	TRUE	FALSE
ACSBG2	-0.270168	1	-0.432416	1	0.162248	0.875948	FALSE	FALSE	FALSE
ACSF2	0.0637733	1	-0.262147	1	0.32592	0.447631	FALSE	FALSE	FALSE
ACSF3	-0.0874002	1	0.154675	1	-0.242075	0.285461	FALSE	FALSE	FALSE
ACSL1	-0.525957	0.593704	-0.0801652	1	-0.445792	0.340784	FALSE	FALSE	FALSE
ACSL3	-0.50672	0.514563	-0.0228842	1	-0.483836	0.173111	FALSE	FALSE	FALSE
ACSL4	0.16516	1	0.181974	1	-0.0168148	0.979369	FALSE	FALSE	FALSE
ACSL5	1.44879	0.00993738	1.33841	0.00735015	0.110384	0.922993	TRUE	TRUE	TRUE	C-1
ACSL6	0.609517	0.74292	-0.255729	1	0.865246	0.297419	FALSE	FALSE	FALSE
ACSM1	-0.90361	0.346755	-0.654669	0.759733	-0.248941	0.848841	FALSE	FALSE	FALSE
ACSM3	-1.00719	0.0812722	-0.150819	1	-0.856371	0.221443	FALSE	FALSE	FALSE
ACSM5	-1.04794	0.175274	-0.165254	1	-0.882689	0.404412	FALSE	FALSE	FALSE
ACSM6	-1.03841	0.400017	-1.94356	0.223672	0.905159	0.670898	FALSE	FALSE	FALSE
ACSS1	-0.425384	0.884509	-0.08527	1	-0.340114	0.400053	FALSE	FALSE	FALSE
ACSS2	0.111356	1	0.454828	0.621007	-0.343472	0.266889	FALSE	FALSE	FALSE
ACSS3	-0.40553	1	-0.498642	0.92648	0.0931125	0.926524	FALSE	FALSE	FALSE
ACTA2	0.242932	1	-0.0713503	1	0.314282	0.624643	FALSE	FALSE	FALSE
ACTA2-AS1	0.238796	1	-0.135454	1	0.374251	0.700951	FALSE	FALSE	FALSE
ACTB	0.534668	0.408905	0.328451	1	0.206218	0.644333	FALSE	FALSE	FALSE
ACTBP2	0.229882	1	0.145303	1	0.0845799	0.954961	FALSE	FALSE	FALSE
ACTBP4	0.398494	1	0.236658	1	0.161836	0.85164	FALSE	FALSE	FALSE
ACTBP9	2.55714	0.123187	3.80812	9.96361e-08	-1.25098	0.569636	FALSE	TRUE	FALSE
ACTC1	1.61405	0.271844	2.80067	0.000483739	-1.18662	0.513011	FALSE	TRUE	FALSE
ACTG1	0.151121	1	-0.0276099	1	0.178731	0.633838	FALSE	FALSE	FALSE
ACTG1P1	-0.397535	1	0.23877	1	-0.636305	0.581818	FALSE	FALSE	FALSE
ACTG1P10	-0.45458	0.959935	-0.264698	1	-0.189882	0.821173	FALSE	FALSE	FALSE
ACTG1P15	0.544388	1	0.605894	0.924658	-0.0615061	0.973352	FALSE	FALSE	FALSE
ACTG1P17	-0.320308	1	0.0554412	1	-0.375749	0.788369	FALSE	FALSE	FALSE
ACTG1P20	0.201471	1	-0.0820711	1	0.283542	0.721245	FALSE	FALSE	FALSE
ACTG1P25	1.79476	0.0531073	2.15745	0.000465109	-0.362684	0.828238	FALSE	TRUE	FALSE
ACTG1P3	-0.177457	1	0.400598	1	-0.578055	0.619277	FALSE	FALSE	FALSE
ACTG2	0.223836	1	-0.0569344	1	0.28077	0.775571	FALSE	FALSE	FALSE
ACTL10	0.288911	1	-0.227967	1	0.516878	0.271888	FALSE	FALSE	FALSE
ACTL6A	0.0151201	1	-0.101324	1	0.116444	0.632539	FALSE	FALSE	FALSE
ACTL6B	-1.46502	0.223711	-2.75065	0.00448055	1.28563	0.460053	FALSE	TRUE	FALSE
ACTN1	0.0311246	1	0.142482	1	-0.111357	0.781287	FALSE	FALSE	FALSE
ACTR10	0.00263767	1	0.091908	1	-0.0892703	0.633401	FALSE	FALSE	FALSE
ACTR1A	0.0879362	1	0.275884	1	-0.187948	0.33978	FALSE	FALSE	FALSE
ACTR1B	-0.244579	1	0.0380964	1	-0.282675	0.135641	FALSE	FALSE	FALSE
ACTR2	0.353935	1	0.410057	0.974839	-0.0561222	0.926232	FALSE	FALSE	FALSE
ACTR3	0.315612	1	0.255611	1	0.0600011	0.913549	FALSE	FALSE	FALSE
ACTR3-AS1	0.96201	0.414973	0.248695	1	0.713315	0.570776	FALSE	FALSE	FALSE
ACTR3B	-0.287453	1	-0.0911274	1	-0.196326	0.393771	FALSE	FALSE	FALSE
ACTR3C	-0.304142	1	-0.0553352	1	-0.248807	0.477218	FALSE	FALSE	FALSE
ACTR5	0.0715164	1	0.14095	1	-0.0694332	0.825311	FALSE	FALSE	FALSE
ACTR6	0.233032	1	0.729881	0.000872072	-0.496849	0.0516182	FALSE	FALSE	FALSE
ACTR8	-0.136152	1	-0.0373909	1	-0.0987614	0.666051	FALSE	FALSE	FALSE
ACTRT3	-0.0132579	1	0.105685	1	-0.118942	0.86133	FALSE	FALSE	FALSE
ACVR1	0.112865	1	-0.144719	1	0.257584	0.438894	FALSE	FALSE	FALSE
ACVR1B	-0.0440149	1	0.0185636	1	-0.0625785	0.870275	FALSE	FALSE	FALSE
ACVR1C	-0.274137	1	-0.0977753	1	-0.176362	0.774875	FALSE	FALSE	FALSE
ACVR2A	0.0349367	1	0.0957406	1	-0.0608039	0.852666	FALSE	FALSE	FALSE
ACVR2B	-0.676047	0.155569	-0.396089	1	-0.279957	0.56391	FALSE	FALSE	FALSE
ACVR2B-AS1	-0.805323	0.276458	-0.432504	1	-0.372819	0.67833	FALSE	FALSE	FALSE
ACVRL1	0.0627385	1	-0.0831344	1	0.145873	0.754378	FALSE	FALSE	FALSE
ACY1	0.998581	0.103558	1.00985	0.013931	-0.0112652	0.990926	FALSE	TRUE	FALSE
ACY3	1.22049	0.083116	1.46741	0.0015981	-0.246922	0.827265	FALSE	TRUE	FALSE
ACYP1	0.190868	1	-0.0684093	1	0.259277	0.518203	FALSE	FALSE	FALSE
ACYP2	-0.315997	1	-0.0953002	1	-0.220697	0.553915	FALSE	FALSE	FALSE
ADA	-0.688775	0.802681	1.13807	0.311205	-1.82685	0.109477	FALSE	FALSE	FALSE
ADA2	0.605523	0.729361	-0.363958	1	0.969481	0.198628	FALSE	FALSE	FALSE
ADAL	-0.339051	1	0.153045	1	-0.492096	0.165547	FALSE	FALSE	FALSE
ADAM10	0.273997	1	0.0608682	1	0.213129	0.599057	FALSE	FALSE	FALSE
ADAM12	1.06154	0.0787026	0.228764	1	0.83278	0.248385	FALSE	FALSE	FALSE
ADAM15	0.0241949	1	-0.0749281	1	0.099123	0.793224	FALSE	FALSE	FALSE
ADAM17	0.14021	1	0.0642199	1	0.0759905	0.900254	FALSE	FALSE	FALSE
ADAM19	0.979409	0.039493	0.374484	1	0.604926	0.276069	FALSE	FALSE	FALSE
ADAM1B	-0.596896	0.812248	-0.0953589	1	-0.501537	0.64222	FALSE	FALSE	FALSE
ADAM20	-0.649756	0.917603	-0.443533	1	-0.206223	0.913285	FALSE	FALSE	FALSE
ADAM20P1	-0.491015	1	0.174563	1	-0.665578	0.659151	FALSE	FALSE	FALSE
ADAM21	-1.03323	0.517348	-0.906166	0.796234	-0.127062	0.958827	FALSE	FALSE	FALSE
ADAM22	0.364398	1	0.740847	0.2153	-0.37645	0.57894	FALSE	FALSE	FALSE
ADAM23	0.638751	0.528328	0.264458	1	0.374293	0.618737	FALSE	FALSE	FALSE
ADAM28	-0.0886241	1	-0.528343	0.477207	0.439719	0.278473	FALSE	FALSE	FALSE
ADAM33	-0.155591	1	-0.383027	1	0.227436	0.818101	FALSE	FALSE	FALSE
ADAM8	0.912592	0.172665	-0.721571	0.322081	1.63416	0.0167776	FALSE	FALSE	FALSE
ADAMDEC1	2.07716	0.0383117	1.07946	0.381079	0.997695	0.516168	FALSE	FALSE	FALSE
ADAMTS1	0.375	1	-0.209181	1	0.584181	0.410654	FALSE	FALSE	FALSE
ADAMTS10	0.132059	1	-0.506234	0.818177	0.638293	0.265432	FALSE	FALSE	FALSE
ADAMTS14	0.875346	0.361246	0.639048	0.725978	0.236298	0.847256	FALSE	FALSE	FALSE
ADAMTS15	-0.421775	1	-1.02108	0.0411645	0.599309	0.403387	FALSE	FALSE	FALSE
ADAMTS17	0.338047	1	-0.233386	1	0.571433	0.252116	FALSE	FALSE	FALSE
ADAMTS18	0.374057	1	1.07338	0.222605	-0.699325	0.585234	FALSE	FALSE	FALSE
ADAMTS3	0.155151	1	0.387161	1	-0.23201	0.800041	FALSE	FALSE	FALSE
ADAMTS4	1.21714	0.126091	0.557197	0.976877	0.65994	0.559444	FALSE	FALSE	FALSE
ADAMTS5	0.2916	1	-0.141543	1	0.433143	0.512504	FALSE	FALSE	FALSE
ADAMTS6	0.63258	0.67303	0.525129	0.875846	0.10745	0.924926	FALSE	FALSE	FALSE
ADAMTS7	0.05822	1	0.489175	0.886901	-0.430955	0.515077	FALSE	FALSE	FALSE
ADAMTS8	0.171243	1	-0.513538	0.984547	0.68478	0.416373	FALSE	FALSE	FALSE
ADAMTS9	0.998341	0.0740903	0.890783	0.0799616	0.107557	0.910448	FALSE	FALSE	FALSE
ADAMTS9-AS2	0.413115	1	-0.42321	1	0.836326	0.401176	FALSE	FALSE	FALSE
ADAMTSL1	0.016201	1	-0.384084	1	0.400285	0.625397	FALSE	FALSE	FALSE
ADAMTSL2	-0.490158	0.948459	-0.549415	0.860991	0.0592567	0.962059	FALSE	FALSE	FALSE
ADAMTSL3	-0.858195	0.301328	-0.737483	0.644996	-0.120712	0.92976	FALSE	FALSE	FALSE
ADAMTSL4	0.0426064	1	-0.354718	1	0.397325	0.599042	FALSE	FALSE	FALSE
ADAMTSL4-AS1	1.18945	0.144496	0.778167	0.45514	0.41128	0.724356	FALSE	FALSE	FALSE
ADAMTSL5	1.55871	0.0757977	1.14092	0.0379594	0.41779	0.746094	FALSE	TRUE	FALSE
ADAP1	0.399488	1	0.270714	1	0.128774	0.83227	FALSE	FALSE	FALSE
ADAP2	0.0286802	1	0.285118	1	-0.256438	0.635151	FALSE	FALSE	FALSE
ADAR	0.228269	1	0.216652	1	0.0116166	0.990552	FALSE	FALSE	FALSE
ADARB1	-0.559226	0.34705	-0.363139	1	-0.196087	0.6863	FALSE	FALSE	FALSE
ADARB2	-1.03212	0.241132	-1.32189	0.0634828	0.289766	0.832113	FALSE	FALSE	FALSE
ADAT1	-0.0687792	1	0.00284551	1	-0.0716247	0.794925	FALSE	FALSE	FALSE
ADAT2	-0.266661	1	-0.0844884	1	-0.182173	0.677623	FALSE	FALSE	FALSE
ADAT3	0.419759	1	0.528346	0.526974	-0.108587	0.87863	FALSE	FALSE	FALSE
ADCK1	-0.284659	1	0.293496	1	-0.578155	0.0656142	FALSE	FALSE	FALSE
ADCK2	-0.072334	1	-0.0809149	1	0.00858092	0.981149	FALSE	FALSE	FALSE
ADCY1	-1.40552	0.0282858	-0.913209	0.398968	-0.492313	0.669047	FALSE	FALSE	FALSE
ADCY10	-0.272471	1	0.597207	0.877259	-0.869677	0.397227	FALSE	FALSE	FALSE
ADCY10P1	-0.296673	1	-0.180743	1	-0.11593	0.898318	FALSE	FALSE	FALSE
ADCY2	-0.779752	0.149373	-0.804556	0.0632596	0.0248042	0.976423	FALSE	FALSE	FALSE
ADCY3	0.527165	0.482755	0.329543	1	0.197621	0.656271	FALSE	FALSE	FALSE
ADCY5	0.433924	1	-0.123447	1	0.557371	0.361771	FALSE	FALSE	FALSE
ADCY6	-0.108527	1	0.270841	1	-0.379368	0.256263	FALSE	FALSE	FALSE
ADCY6-DT	0.177284	1	0.57352	0.586524	-0.396235	0.55348	FALSE	FALSE	FALSE
ADCY7	0.730931	0.316836	0.305265	1	0.425666	0.497422	FALSE	FALSE	FALSE
ADCY8	-4.13836	0.017232	-1.56555	0.852775	-2.57281	0.417792	FALSE	FALSE	FALSE
ADCY9	0.757073	0.0887064	0.544683	0.407566	0.21239	0.676359	FALSE	FALSE	FALSE
ADCYAP1	0.0891191	1	-0.0057621	1	0.0948812	0.980457	FALSE	FALSE	FALSE
ADCYAP1R1	-0.160487	1	-1.38508	0.372196	1.22459	0.468912	FALSE	FALSE	FALSE
ADD1	-0.0225727	1	0.0847478	1	-0.107321	0.560174	FALSE	FALSE	FALSE
ADD2	0.284268	1	-0.417737	1	0.702005	0.624247	FALSE	FALSE	FALSE
ADD3	0.197037	1	0.0110864	1	0.18595	0.557932	FALSE	FALSE	FALSE
ADD3-AS1	0.401433	1	0.507666	0.918509	-0.106234	0.928121	FALSE	FALSE	FALSE
ADGRA2	0.113149	1	-0.320133	1	0.433282	0.384532	FALSE	FALSE	FALSE
ADGRA3	-0.526909	0.501174	-0.126118	1	-0.400791	0.325338	FALSE	FALSE	FALSE
ADGRB1	-0.0594612	1	-0.780919	0.487352	0.721458	0.438231	FALSE	FALSE	FALSE
ADGRB2	0.0646584	1	-0.107214	1	0.171872	0.865556	FALSE	FALSE	FALSE
ADGRB3	0.325349	1	-0.785763	0.685818	1.11111	0.310912	FALSE	FALSE	FALSE
ADGRD1	-2.02442	0.0287991	-1.30636	0.653867	-0.71806	0.756485	FALSE	FALSE	FALSE
ADGRD1-AS1	-0.0351295	1	-0.694322	0.863036	0.659193	0.680011	FALSE	FALSE	FALSE
ADGRE1	1.35021	0.136075	0.90077	0.465054	0.449439	0.755527	FALSE	FALSE	FALSE
ADGRE2	0.749175	0.575083	0.713401	0.615856	0.0357738	0.980492	FALSE	FALSE	FALSE
ADGRE3	1.31164	0.212756	0.325806	1	0.98583	0.477959	FALSE	FALSE	FALSE
ADGRE4P	0.332713	1	0.980812	0.323223	-0.648099	0.609599	FALSE	FALSE	FALSE
ADGRE5	0.250631	1	0.64413	0.0168725	-0.3935	0.132558	FALSE	FALSE	FALSE
ADGRF1	1.37559	0.217568	0.146771	1	1.22882	0.314053	FALSE	FALSE	FALSE
ADGRF3	-0.213273	1	-0.427339	1	0.214066	0.811595	FALSE	FALSE	FALSE
ADGRF4	1.74592	0.221227	1.98574	0.0109898	-0.239819	0.92045	FALSE	FALSE	FALSE
ADGRF5	-0.178307	1	-0.191427	1	0.0131199	0.986765	FALSE	FALSE	FALSE
ADGRG1	-0.768851	0.127971	-0.308951	1	-0.4599	0.364781	FALSE	FALSE	FALSE
ADGRG2	-0.666117	0.490761	-1.46929	0.000149728	0.803172	0.203122	FALSE	FALSE	FALSE
ADGRG3	0.526606	1	0.82676	0.661768	-0.300154	0.864476	FALSE	FALSE	FALSE
ADGRG4	3.72603	0.0143546	4.30668	6.36938e-05	-0.580658	0.853393	TRUE	TRUE	TRUE	C-5
ADGRG5	-0.288086	1	0.0204526	1	-0.308539	0.547401	FALSE	FALSE	FALSE
ADGRG6	1.39219	0.0264573	0.607718	0.745405	0.784471	0.355361	FALSE	FALSE	FALSE
ADGRG7	4.89005	0.0242545	6.53919	2.11833e-07	-1.64914	0.642214	TRUE	TRUE	TRUE	C-5
ADGRL2	-0.485371	0.84723	-0.508915	0.874491	0.0235435	0.980993	FALSE	FALSE	FALSE
ADGRL3	0.518306	0.734326	0.253095	1	0.265212	0.683466	FALSE	FALSE	FALSE
ADGRL4	0.147484	1	0.0346642	1	0.11282	0.839595	FALSE	FALSE	FALSE
ADGRV1	-1.09367	0.0852379	-1.44025	0.0369703	0.346575	0.770836	FALSE	FALSE	FALSE
ADH1A	2.38327	0.191481	2.99713	0.000109044	-0.613859	0.826515	FALSE	TRUE	FALSE
ADH1B	-0.24705	1	-0.632332	0.537361	0.385282	0.607371	FALSE	FALSE	FALSE
ADH1C	0.539644	0.774893	-0.405964	1	0.945608	0.136146	FALSE	FALSE	FALSE
ADH4	6.77319	0.037097	7.1632	2.25802e-06	-0.390016	0.955723	TRUE	TRUE	TRUE	C-5
ADH5	0.191516	1	0.450692	0.400244	-0.259176	0.248706	FALSE	FALSE	FALSE
ADH6	4.21767	0.0187353	4.21559	1.91317e-06	0.00207563	0.999493	TRUE	TRUE	TRUE	C-5
ADH7	-0.233265	1	-1.52544	0.0154053	1.29218	0.154013	FALSE	FALSE	FALSE
ADHFE1	-1.74482	0.0131434	-1.94121	0.0546288	0.196388	0.921989	FALSE	FALSE	FALSE
ADIPOR1	-0.38738	0.927666	-0.176469	1	-0.210911	0.474062	FALSE	FALSE	FALSE
ADIRF	0.66422	0.575083	0.743616	0.323724	-0.0793962	0.943778	FALSE	TRUE	FALSE
ADIRF-AS1	-0.703652	0.415167	-0.0377038	1	-0.665948	0.344457	FALSE	FALSE	FALSE
ADK	-0.164557	1	0.465067	0.552598	-0.629625	0.0377717	FALSE	FALSE	FALSE
ADM	-0.554096	0.654103	-0.0971801	1	-0.456916	0.546612	FALSE	FALSE	FALSE
ADM-DT	0.173121	1	0.516888	1	-0.343767	0.789898	FALSE	FALSE	FALSE
ADM2	-0.258719	1	0.340751	1	-0.59947	0.400053	FALSE	FALSE	FALSE
ADM5	0.118184	1	-0.0492123	1	0.167396	0.926171	FALSE	FALSE	FALSE
ADNP	-0.01836	1	-0.0597809	1	0.0414208	0.892831	FALSE	FALSE	FALSE
ADNP-AS1	-0.00285956	1	-0.222991	1	0.220132	0.631157	FALSE	FALSE	FALSE
ADNP2	0.0518935	1	0.109493	1	-0.0575997	0.861547	FALSE	FALSE	FALSE
ADO	-0.0357469	1	-0.0275732	1	-0.00817369	0.980492	FALSE	FALSE	FALSE
ADORA1	-0.999184	0.176493	-1.14823	0.065725	0.149047	0.905461	FALSE	FALSE	FALSE
ADORA2A-AS1	-1.00219	0.668565	0.509501	1	-1.51169	0.352158	FALSE	FALSE	FALSE
ADORA2B	1.47794	0.165553	0.499597	1	0.978343	0.442303	FALSE	FALSE	FALSE
ADORA3	1.07811	0.118864	0.269426	1	0.808684	0.324669	FALSE	FALSE	FALSE
ADPGK	0.0657599	1	-0.0454009	1	0.111161	0.643679	FALSE	FALSE	FALSE
ADPRH	0.0108922	1	-0.353753	1	0.364645	0.456254	FALSE	FALSE	FALSE
ADPRHL1	-0.57013	0.504989	-0.0125747	1	-0.557556	0.269191	FALSE	FALSE	FALSE
ADPRM	-0.203113	1	0.0217116	1	-0.224824	0.384532	FALSE	FALSE	FALSE
ADPRS	0.0143128	1	0.0989802	1	-0.0846674	0.770049	FALSE	FALSE	FALSE
ADRA1A	-0.306032	1	-0.546907	0.911719	0.240875	0.833126	FALSE	FALSE	FALSE
ADRA1B	0.509157	1	-0.239721	1	0.748878	0.669169	FALSE	FALSE	FALSE
ADRA2A	1.67514	0.0608866	0.07037	1	1.60477	0.118531	FALSE	FALSE	FALSE
ADRA2B	-0.559563	0.914222	-1.431	0.0448616	0.871435	0.406831	FALSE	FALSE	FALSE
ADRA2C	-0.296117	1	0.0370268	1	-0.333144	0.801959	FALSE	FALSE	FALSE
ADRB1	-0.714028	0.333461	0.501505	0.893115	-1.21553	0.0497059	FALSE	FALSE	FALSE
ADRB2	-0.204606	1	-1.33936	0.00258159	1.13476	0.08654	FALSE	FALSE	FALSE
ADRB3	0.927502	0.516225	-0.36491	1	1.29241	0.261043	FALSE	FALSE	FALSE
ADRM1	-0.040123	1	0.119648	1	-0.159771	0.617381	FALSE	FALSE	FALSE
ADSL	-0.0771988	1	0.164419	1	-0.241618	0.150874	FALSE	FALSE	FALSE
ADSS1	-1.09272	0.0265575	-0.575356	0.748232	-0.517362	0.467781	FALSE	FALSE	FALSE
ADSS2	-0.0529838	1	0.0405809	1	-0.0935647	0.771537	FALSE	FALSE	FALSE
ADTRP	0.0627709	1	0.187793	1	-0.125022	0.880524	FALSE	FALSE	FALSE
AEBP1	0.400257	1	0.121895	1	0.278363	0.614647	FALSE	FALSE	FALSE
AEBP2	0.0486987	1	0.0807104	1	-0.0320117	0.934046	FALSE	FALSE	FALSE
AEN	-0.015044	1	0.093192	1	-0.108236	0.837317	FALSE	FALSE	FALSE
AFAP1	0.167887	1	0.0359964	1	0.131891	0.796034	FALSE	FALSE	FALSE
AFAP1-AS1	6.1682	0.000840925	3.7758	2.25802e-06	2.39241	0.259124	TRUE	TRUE	TRUE	C-4
AFAP1L1	0.0358658	1	-0.27579	1	0.311656	0.563177	FALSE	FALSE	FALSE
AFAP1L2	0.440848	0.8858	0.917867	0.00102941	-0.477019	0.243313	FALSE	FALSE	FALSE
AFDN	-0.107982	1	0.164475	1	-0.272457	0.191065	FALSE	FALSE	FALSE
AFDN-DT	0.481544	1	0.296229	1	0.185314	0.865754	FALSE	FALSE	FALSE
AFF1	0.0822434	1	0.0541104	1	0.028133	0.964866	FALSE	FALSE	FALSE
AFF1-AS1	-0.329309	1	-0.316267	1	-0.0130421	0.980581	FALSE	FALSE	FALSE
AFF2	1.18145	0.208125	0.438267	1	0.743182	0.593329	FALSE	FALSE	FALSE
AFF3	-0.205767	1	-0.59806	0.698692	0.392293	0.59962	FALSE	FALSE	FALSE
AFF4	0.0721971	1	-0.0557824	1	0.127979	0.808405	FALSE	FALSE	FALSE
AFG1L	-0.309405	1	0.155207	1	-0.464612	0.155877	FALSE	FALSE	FALSE
AFG3L1P	0.0182194	1	0.0335055	1	-0.0152861	0.972833	FALSE	FALSE	FALSE
AFG3L2	-0.00514402	1	0.468015	0.257341	-0.473159	0.0265766	FALSE	FALSE	FALSE
AFG3L2P1	0.728565	0.881901	-0.728297	0.716946	1.45686	0.227395	FALSE	FALSE	FALSE
AFM	-1.66286	0.149281	-1.038	1	-0.624862	0.823359	FALSE	FALSE	FALSE
AFMID	-0.25671	1	-0.100372	1	-0.156338	0.551931	FALSE	FALSE	FALSE
AFP	0.25291	1	0.601415	1	-0.348505	0.841313	FALSE	FALSE	FALSE
AFTPH	-0.289277	1	-0.0134172	1	-0.27586	0.155877	FALSE	FALSE	FALSE
AFTPH-DT	0.148739	1	-0.356429	1	0.505167	0.579956	FALSE	FALSE	FALSE
AGA	0.0318282	1	0.218905	1	-0.187077	0.619095	FALSE	FALSE	FALSE
AGA-DT	-0.340045	1	0.0103677	1	-0.350413	0.785706	FALSE	FALSE	FALSE
AGAP1	-0.196077	1	0.164163	1	-0.36024	0.227406	FALSE	FALSE	FALSE
AGAP1-IT1	0.320809	1	-0.63358	0.692659	0.954389	0.24984	FALSE	FALSE	FALSE
AGAP11	-0.128421	1	0.357052	1	-0.485472	0.617393	FALSE	FALSE	FALSE
AGAP13P	0.102268	1	0.054192	1	0.0480764	0.974481	FALSE	FALSE	FALSE
AGAP14P	0.92216	0.617889	-0.0775948	1	0.999755	0.501379	FALSE	FALSE	FALSE
AGAP2	0.500614	0.780536	0.12586	1	0.374754	0.530702	FALSE	FALSE	FALSE
AGAP2-AS1	0.269915	1	0.0532893	1	0.216625	0.733309	FALSE	FALSE	FALSE
AGAP3	-0.22444	1	0.360801	1	-0.585241	0.0554627	FALSE	FALSE	FALSE
AGAP4	0.00184584	1	-0.173141	1	0.174987	0.863227	FALSE	FALSE	FALSE
AGAP5	-0.508024	1	-0.584611	0.898058	0.0765868	0.960337	FALSE	FALSE	FALSE
AGAP6	0.00122113	1	-0.123142	1	0.124363	0.933415	FALSE	FALSE	FALSE
AGAP7P	-0.126011	1	0.630522	1	-0.756533	0.681624	FALSE	FALSE	FALSE
AGBL1	0.0368955	1	-1.07943	0.357227	1.11632	0.395894	FALSE	FALSE	FALSE
AGBL3	-0.0803539	1	-0.169199	1	0.088845	0.876677	FALSE	FALSE	FALSE
AGBL4	-0.537229	1	-1.03814	0.381079	0.500912	0.749957	FALSE	FALSE	FALSE
AGBL5	-0.420207	0.728734	-0.210947	1	-0.209261	0.471115	FALSE	FALSE	FALSE
AGFG1	0.240113	1	0.227474	1	0.0126389	0.980143	FALSE	FALSE	FALSE
AGFG2	0.343569	1	0.350827	1	-0.00725763	0.988999	FALSE	FALSE	FALSE
AGGF1	0.0863214	1	0.191289	1	-0.104967	0.532758	FALSE	FALSE	FALSE
AGGF1P3	0.247939	1	1.32546	0.142071	-1.07752	0.440046	FALSE	FALSE	FALSE
AGL	0.14165	1	0.497039	0.572606	-0.355388	0.383392	FALSE	FALSE	FALSE
AGMAT	2.03872	0.00873664	1.52595	0.0011429	0.512771	0.646699	TRUE	TRUE	TRUE	C-2
AGMO	4.56857	0.0173994	3.27	8.14197e-05	1.29857	0.655685	TRUE	TRUE	TRUE	C-4
AGO1	0.0380685	1	-0.0357588	1	0.0738273	0.827323	FALSE	FALSE	FALSE
AGO2	0.0778173	1	0.260689	1	-0.182872	0.657129	FALSE	FALSE	FALSE
AGO3	-0.199568	1	-0.14173	1	-0.0578386	0.869347	FALSE	FALSE	FALSE
AGO4	-0.272973	1	-0.46491	0.487824	0.191937	0.547272	FALSE	FALSE	FALSE
AGPAT2	0.737156	0.271803	0.903776	0.0546288	-0.166621	0.836582	FALSE	TRUE	FALSE
AGPAT3	-0.0249489	1	0.157865	1	-0.182814	0.357244	FALSE	FALSE	FALSE
AGPAT4	-0.124175	1	-0.479026	0.802219	0.354851	0.536064	FALSE	FALSE	FALSE
AGPAT4-IT1	0.425193	1	0.173893	1	0.2513	0.894682	FALSE	FALSE	FALSE
AGPS	0.417265	0.977513	0.383627	1	0.0336379	0.964866	FALSE	FALSE	FALSE
AGR2	0.215865	1	-0.32877	1	0.544634	0.316017	FALSE	FALSE	FALSE
AGR3	1.18217	0.0520612	0.715274	0.480993	0.466896	0.602137	FALSE	FALSE	FALSE
AGRN	-0.0964478	1	0.251398	1	-0.347846	0.189732	FALSE	FALSE	FALSE
AGT	1.60119	0.0185158	1.19203	0.0150788	0.409162	0.692593	TRUE	FALSE	FALSE
AGTPBP1	-0.147377	1	-0.32816	1	0.180783	0.460751	FALSE	FALSE	FALSE
AGTR1	-0.582912	0.952305	-1.28407	0.224127	0.701158	0.620229	FALSE	FALSE	FALSE
AGTRAP	-0.323576	1	-0.221397	1	-0.102178	0.810287	FALSE	FALSE	FALSE
AGXT	1.33756	0.318249	3.56953	3.40648e-07	-2.23197	0.0993722	FALSE	TRUE	FALSE
AHCTF1	-0.232458	1	-0.0901052	1	-0.142352	0.713999	FALSE	FALSE	FALSE
AHCTF1P1	0.250178	1	0.740961	0.699359	-0.490783	0.72545	FALSE	FALSE	FALSE
AHCY	0.165186	1	0.3126	1	-0.147414	0.610673	FALSE	FALSE	FALSE
AHCYL1	0.030398	1	0.337612	1	-0.307214	0.0955838	FALSE	FALSE	FALSE
AHCYL2	0.153072	1	1.0063	0.0110847	-0.853228	0.0989364	FALSE	FALSE	FALSE
AHDC1	-0.152148	1	-0.120199	1	-0.0319482	0.941697	FALSE	FALSE	FALSE
AHI1	-0.241474	1	-0.299264	1	0.0577905	0.881062	FALSE	FALSE	FALSE
AHI1-DT	-1.17462	0.0743901	-1.04938	0.13806	-0.125241	0.922678	FALSE	FALSE	FALSE
AHNAK	0.264942	1	0.0752805	1	0.189661	0.728602	FALSE	FALSE	FALSE
AHNAK2	-0.387265	1	-0.471119	0.922749	0.0838541	0.928829	FALSE	FALSE	FALSE
AHR	0.582862	0.534041	0.239136	1	0.343726	0.57367	FALSE	FALSE	FALSE
AHSA1	0.0156746	1	0.10817	1	-0.0924952	0.632206	FALSE	FALSE	FALSE
AHSA2P	-0.0993816	1	0.23548	1	-0.334862	0.643842	FALSE	FALSE	FALSE
AIDA	-0.0790328	1	0.0246683	1	-0.103701	0.838628	FALSE	FALSE	FALSE
AIF1L	-0.847032	0.115137	-0.838351	0.129963	-0.00868179	0.992451	FALSE	FALSE	FALSE
AIFM1	-0.181589	1	0.383414	1	-0.565003	0.0792615	FALSE	FALSE	FALSE
AIFM2	0.526214	0.531126	0.676322	0.0750391	-0.150108	0.770889	FALSE	FALSE	FALSE
AIFM3	0.547989	0.867981	0.172056	1	0.375933	0.678868	FALSE	FALSE	FALSE
AIG1	0.0607056	1	0.336171	1	-0.275465	0.284616	FALSE	FALSE	FALSE
AIM2	2.04366	0.017232	0.351815	1	1.69184	0.181109	FALSE	FALSE	FALSE
AIMP1	-0.0280386	1	0.125704	1	-0.153742	0.440622	FALSE	FALSE	FALSE
AIMP1P1	-0.597979	1	-0.452744	1	-0.145235	0.944458	FALSE	FALSE	FALSE
AIMP2	0.344023	1	0.499274	0.258843	-0.155251	0.636531	FALSE	FALSE	FALSE
AIP	-0.0611232	1	-0.108253	1	0.0471293	0.911473	FALSE	FALSE	FALSE
AJAP1	-0.0949943	1	-1.56053	0.00249354	1.46553	0.0814529	FALSE	FALSE	FALSE
AJM1	-0.174402	1	0.193471	1	-0.367873	0.456254	FALSE	FALSE	FALSE
AJUBA	-0.433003	1	-0.331361	1	-0.101642	0.911944	FALSE	FALSE	FALSE
AJUBA-DT	-0.0618947	1	0.0744929	1	-0.136388	0.902332	FALSE	FALSE	FALSE
AK1	0.0150053	1	0.415917	0.964155	-0.400911	0.364427	FALSE	FALSE	FALSE
AK2	0.0730697	1	0.166621	1	-0.0935515	0.5935	FALSE	FALSE	FALSE
AK2P1	-0.166592	1	0.461077	1	-0.627669	0.433427	FALSE	FALSE	FALSE
AK3	-0.1801	1	0.239052	1	-0.419152	0.244849	FALSE	FALSE	FALSE
AK3P3	0.109929	1	-0.102447	1	0.212376	0.890967	FALSE	FALSE	FALSE
AK4	-0.265302	1	0.618047	0.415968	-0.883349	0.0834396	FALSE	FALSE	FALSE
AK4P1	0.0884407	1	0.835343	0.540706	-0.746903	0.584412	FALSE	TRUE	FALSE
AK4P3	-0.222946	1	0.640376	0.929902	-0.863321	0.526117	FALSE	FALSE	FALSE
AK5	-0.925375	0.675603	-2.1426	0.000386708	1.21722	0.353203	FALSE	FALSE	FALSE
AK7	0.20333	1	0.0122706	1	0.191059	0.797901	FALSE	FALSE	FALSE
AK8	0.258735	1	-1.17894	0.0389078	1.43768	0.0858034	FALSE	FALSE	FALSE
AK9	-0.483973	0.365144	-0.353723	1	-0.13025	0.689745	FALSE	FALSE	FALSE
AKAIN1	-1.10509	0.436689	-0.154153	1	-0.950934	0.568441	FALSE	FALSE	FALSE
AKAP1	-0.0494678	1	0.0556727	1	-0.105141	0.649898	FALSE	FALSE	FALSE
AKAP10	-0.186541	1	-0.0476423	1	-0.138899	0.657711	FALSE	FALSE	FALSE
AKAP11	0.131106	1	-0.0250053	1	0.156111	0.779513	FALSE	FALSE	FALSE
AKAP12	0.40576	1	0.0394241	1	0.366336	0.493253	FALSE	FALSE	FALSE
AKAP13	0.0790273	1	-0.23156	1	0.310587	0.27741	FALSE	FALSE	FALSE
AKAP3	-0.83436	0.425307	-0.426216	1	-0.408144	0.745794	FALSE	FALSE	FALSE
AKAP5	1.26317	0.0314679	0.504985	0.892321	0.758188	0.303977	FALSE	FALSE	FALSE
AKAP6	0.100845	1	0.262558	1	-0.161713	0.870109	FALSE	FALSE	FALSE
AKAP7	0.532284	0.646503	1.19411	5.01312e-05	-0.661827	0.151612	FALSE	FALSE	FALSE
AKAP8	0.0466821	1	0.0848154	1	-0.0381332	0.847211	FALSE	FALSE	FALSE
AKAP8L	-0.205038	1	0.000767106	1	-0.205805	0.582939	FALSE	FALSE	FALSE
AKAP9	-0.145564	1	0.484441	0.583985	-0.630005	0.0711876	FALSE	FALSE	FALSE
AKIP1	-0.151004	1	-0.0461709	1	-0.104834	0.666176	FALSE	FALSE	FALSE
AKIRIN1	-0.0965351	1	0.181509	1	-0.278044	0.332008	FALSE	FALSE	FALSE
AKIRIN2	0.23592	1	0.131768	1	0.104152	0.655754	FALSE	FALSE	FALSE
AKNA	0.186549	1	-0.38259	1	0.569138	0.0527712	FALSE	FALSE	FALSE
AKR1A1	0.0823223	1	0.245758	1	-0.163435	0.602579	FALSE	FALSE	FALSE
AKR1B1	-0.458568	0.765941	-0.391597	1	-0.0669714	0.912361	FALSE	FALSE	FALSE
AKR1B10	0.571946	0.557549	0.149037	1	0.422909	0.471749	FALSE	FALSE	FALSE
AKR1B10P1	0.0674394	1	-0.7975	1	0.864939	0.770442	FALSE	FALSE	FALSE
AKR1B15	-0.422748	1	-0.81018	1	0.387432	0.940674	FALSE	FALSE	FALSE
AKR1C1	0.370383	1	-0.03413	1	0.404513	0.520615	FALSE	FALSE	FALSE
AKR1C2	0.512688	0.888999	-0.257171	1	0.769859	0.290385	FALSE	FALSE	FALSE
AKR1C3	0.582069	0.496492	0.224736	1	0.357333	0.530782	FALSE	FALSE	FALSE
AKR1C4	2.70537	0.00448994	1.41539	0.0211484	1.28998	0.277134	TRUE	TRUE	TRUE	C-2
AKR1E2	-0.452568	1	-0.225728	1	-0.22684	0.834668	FALSE	FALSE	FALSE
AKR7A2	0.295653	1	0.496869	0.317701	-0.201216	0.516356	FALSE	FALSE	FALSE
AKR7A3	-0.4811	0.754153	0.0920315	1	-0.573131	0.195083	FALSE	FALSE	FALSE
AKR7L	-0.205122	1	-0.0113578	1	-0.193764	0.76461	FALSE	FALSE	FALSE
AKT1	-0.26868	1	-0.0575789	1	-0.211101	0.50033	FALSE	FALSE	FALSE
AKT1S1	-0.20671	1	0.107803	1	-0.314513	0.13797	FALSE	FALSE	FALSE
AKT2	-0.0743064	1	0.0555545	1	-0.129861	0.464974	FALSE	FALSE	FALSE
AKTIP	-0.102393	1	0.35255	1	-0.454944	0.0641005	FALSE	FALSE	FALSE
ALAD	-0.559417	0.273521	-0.275164	1	-0.284254	0.424918	FALSE	FALSE	FALSE
ALAS1	0.141507	1	0.412773	0.827238	-0.271266	0.379332	FALSE	FALSE	FALSE
ALAS2	0.236809	1	0.390512	1	-0.153703	0.944778	FALSE	FALSE	FALSE
ALB	-1.39904	0.305218	-0.666311	1	-0.732724	0.833164	FALSE	FALSE	FALSE
ALCAM	-0.466636	0.665436	-0.394363	1	-0.0722726	0.890359	FALSE	FALSE	FALSE
ALDH16A1	0.184642	1	0.199993	1	-0.0153513	0.974205	FALSE	FALSE	FALSE
ALDH18A1	0.165343	1	0.362135	1	-0.196793	0.390996	FALSE	FALSE	FALSE
ALDH1A1	-0.57542	0.493249	-0.466705	0.830227	-0.108716	0.87466	FALSE	FALSE	FALSE
ALDH1A2	1.49777	0.07853	1.46693	0.0305743	0.0308373	0.985667	FALSE	TRUE	FALSE
ALDH1A3	0.622895	0.425307	0.261917	1	0.360978	0.586869	FALSE	FALSE	FALSE
ALDH1A3-AS1	0.59919	0.500069	0.561385	0.505604	0.0378056	0.964866	FALSE	FALSE	FALSE
ALDH1B1	0.146353	1	0.365301	1	-0.218948	0.425713	FALSE	FALSE	FALSE
ALDH1L1	-1.26482	0.458412	1.6684	0.47761	-2.93321	0.144445	FALSE	FALSE	FALSE
ALDH1L2	-1.72383	0.0242545	-0.356616	1	-1.36721	0.290632	FALSE	FALSE	FALSE
ALDH2	0.2813	1	0.06468	1	0.21662	0.529225	FALSE	FALSE	FALSE
ALDH3A1	-0.147478	1	-1.18576	0.0249297	1.03829	0.156342	FALSE	FALSE	FALSE
ALDH3A2	0.227266	1	-0.401027	1	0.628293	0.129963	FALSE	FALSE	FALSE
ALDH3B1	0.00613518	1	0.19756	1	-0.191425	0.647396	FALSE	FALSE	FALSE
ALDH3B2	0.421264	1	0.00509107	1	0.416173	0.833126	FALSE	FALSE	FALSE
ALDH4A1	-0.796703	0.224097	-0.146191	1	-0.650511	0.354688	FALSE	FALSE	FALSE
ALDH5A1	-0.158752	1	0.369209	1	-0.527961	0.240671	FALSE	FALSE	FALSE
ALDH6A1	-0.712934	0.218975	-0.286041	1	-0.426893	0.431495	FALSE	FALSE	FALSE
ALDH7A1	-0.349253	1	-0.0806907	1	-0.268563	0.277205	FALSE	FALSE	FALSE
ALDH8A1	-0.311884	1	-0.204172	1	-0.107712	0.962059	FALSE	FALSE	FALSE
ALDH9A1	0.0166061	1	0.109387	1	-0.0927808	0.601573	FALSE	FALSE	FALSE
ALDOA	0.239707	1	0.352726	1	-0.113019	0.770391	FALSE	FALSE	FALSE
ALDOB	2.27602	0.138219	4.92389	1.47894e-05	-2.64787	0.21562	FALSE	TRUE	FALSE
ALDOC	0.180387	1	-0.566761	0.602861	0.747149	0.172971	FALSE	FALSE	FALSE
ALG1	-0.118831	1	0.0317126	1	-0.150544	0.4607	FALSE	FALSE	FALSE
ALG10	0.00261741	1	-0.202233	1	0.20485	0.603043	FALSE	FALSE	FALSE
ALG10B	-0.0535501	1	-0.346741	1	0.293191	0.563108	FALSE	FALSE	FALSE
ALG11	0.00107158	1	0.0883639	1	-0.0872923	0.884363	FALSE	FALSE	FALSE
ALG12	-0.125598	1	-0.0102214	1	-0.115376	0.618421	FALSE	FALSE	FALSE
ALG13	0.204321	1	0.102627	1	0.101694	0.767381	FALSE	FALSE	FALSE
ALG14	-0.277028	1	0.27111	1	-0.548138	0.0299672	FALSE	FALSE	FALSE
ALG1L	0.928766	0.593539	2.11039	0.00112516	-1.18163	0.351829	FALSE	TRUE	FALSE
ALG1L2	0.969168	0.471341	1.15868	0.117385	-0.189511	0.908438	FALSE	FALSE	FALSE
ALG1L5P	1.93713	0.113455	2.09403	0.00233178	-0.156906	0.947688	FALSE	FALSE	FALSE
ALG1L7P	0.132997	1	0.18658	1	-0.0535828	0.961843	FALSE	FALSE	FALSE
ALG1L8P	0.0418597	1	-0.399422	1	0.441282	0.75405	FALSE	FALSE	FALSE
ALG1L9P	0.174212	1	0.229459	1	-0.0552469	0.966474	FALSE	FALSE	FALSE
ALG2	-0.0736655	1	-0.167798	1	0.0941323	0.748439	FALSE	FALSE	FALSE
ALG3	-0.120388	1	0.181836	1	-0.302224	0.257971	FALSE	FALSE	FALSE
ALG5	-0.34518	1	-0.0496866	1	-0.295493	0.26658	FALSE	FALSE	FALSE
ALG6	0.228058	1	0.101762	1	0.126296	0.657191	FALSE	FALSE	FALSE
ALG8	-0.184405	1	0.14456	1	-0.328965	0.0819293	FALSE	FALSE	FALSE
ALG9	-0.321598	1	-0.0103043	1	-0.311293	0.102057	FALSE	FALSE	FALSE
ALKAL1	1.02204	0.548119	1.26825	0.202233	-0.246208	0.902227	FALSE	TRUE	FALSE
ALKAL2	-1.46267	0.150086	-0.890283	0.976814	-0.572383	0.795864	FALSE	FALSE	FALSE
ALKBH1	-0.150628	1	0.00809262	1	-0.158721	0.410547	FALSE	FALSE	FALSE
ALKBH2	-0.118445	1	-0.186877	1	0.0684329	0.871428	FALSE	FALSE	FALSE
ALKBH3	-0.234262	1	-0.0210272	1	-0.213235	0.371531	FALSE	FALSE	FALSE
ALKBH3-AS1	-0.329064	1	0.180698	1	-0.509762	0.564778	FALSE	FALSE	FALSE
ALKBH4	-0.227119	1	-0.0608488	1	-0.16627	0.583749	FALSE	FALSE	FALSE
ALKBH5	-0.271679	1	-0.111193	1	-0.160485	0.37628	FALSE	FALSE	FALSE
ALKBH6	0.022608	1	-0.0119853	1	0.0345933	0.941206	FALSE	FALSE	FALSE
ALKBH7	-0.137012	1	0.203665	1	-0.340677	0.410575	FALSE	FALSE	FALSE
ALKBH8	-0.262555	1	-0.102644	1	-0.159912	0.577456	FALSE	FALSE	FALSE
ALMS1	-0.218467	1	-0.052921	1	-0.165546	0.647747	FALSE	FALSE	FALSE
ALMS1-IT1	0.300315	1	0.0620091	1	0.238306	0.794311	FALSE	FALSE	FALSE
ALMS1P1	-0.295041	1	0.435072	1	-0.730114	0.632206	FALSE	FALSE	FALSE
ALOX12	0.175211	1	0.0143297	1	0.160882	0.792127	FALSE	FALSE	FALSE
ALOX12-AS1	0.0140396	1	-0.158684	1	0.172724	0.735019	FALSE	FALSE	FALSE
ALOX12B	-1.31788	0.348294	-0.303603	1	-1.01427	0.584554	FALSE	FALSE	FALSE
ALOX12P2	0.441643	1	-0.663218	0.948383	1.10486	0.462609	FALSE	FALSE	FALSE
ALOX15	1.69226	0.0287991	0.253332	1	1.43893	0.179987	FALSE	FALSE	FALSE
ALOX15B	-1.7674	0.204927	-1.28574	1	-0.481658	0.911944	FALSE	FALSE	FALSE
ALOX5AP	0.401662	1	0.199967	1	0.201694	0.705246	FALSE	FALSE	FALSE
ALOXE3	-0.977661	0.581023	-0.643284	0.907216	-0.334377	0.851886	FALSE	FALSE	FALSE
ALOXE3P1	-0.854214	0.762184	-0.67966	1	-0.174554	0.943728	FALSE	FALSE	FALSE
ALPG	1.80177	0.110174	3.13682	5.54658e-06	-1.33505	0.366444	FALSE	TRUE	FALSE
ALPI	5.90856	0.0566752	6.70668	5.17777e-05	-0.798121	0.897776	FALSE	TRUE	FALSE
ALPK1	0.279099	1	0.0452867	1	0.233812	0.404412	FALSE	FALSE	FALSE
ALPK2	-0.0449239	1	0.333443	1	-0.378367	0.899049	FALSE	FALSE	FALSE
ALPK3	-1.18963	0.0400749	-0.848778	0.34415	-0.340856	0.738498	FALSE	FALSE	FALSE
ALPL	-0.0828938	1	0.0849006	1	-0.167794	0.813781	FALSE	FALSE	FALSE
ALS2	0.0994886	1	0.127397	1	-0.0279084	0.947364	FALSE	FALSE	FALSE
ALS2CL	0.734665	0.282935	0.699854	0.14401	0.0348113	0.969239	FALSE	FALSE	FALSE
ALX3	-0.0675511	1	-0.0708159	1	0.00326479	0.995456	FALSE	FALSE	FALSE
ALYREF	0.160266	1	0.0912856	1	0.0689804	0.880317	FALSE	FALSE	FALSE
AMACR	-0.587575	0.529572	0.168699	1	-0.756274	0.161913	FALSE	FALSE	FALSE
AMBP	-0.36158	1	-0.133116	1	-0.228464	0.72211	FALSE	FALSE	FALSE
AMBRA1	-0.0715623	1	0.0826542	1	-0.154216	0.395894	FALSE	FALSE	FALSE
AMD1	-0.276539	1	-0.0178811	1	-0.258658	0.454252	FALSE	FALSE	FALSE
AMD1P3	-0.40153	1	0.0545755	1	-0.456105	0.57367	FALSE	FALSE	FALSE
AMDHD1	0.0169612	1	0.136505	1	-0.119544	0.946293	FALSE	FALSE	FALSE
AMDHD2	0.170736	1	0.195893	1	-0.0251568	0.964866	FALSE	FALSE	FALSE
AMER1	-0.17159	1	0.065097	1	-0.236687	0.628509	FALSE	FALSE	FALSE
AMER3	-0.609649	0.769123	-1.1384	0.060837	0.528752	0.579625	FALSE	FALSE	FALSE
AMFR	0.230113	1	0.512901	0.236412	-0.282787	0.303977	FALSE	FALSE	FALSE
AMHR2	-1.4864	0.236127	-0.480326	1	-1.00607	0.63635	FALSE	FALSE	FALSE
AMIGO1	-0.448999	0.98351	-0.0905958	1	-0.358403	0.635145	FALSE	FALSE	FALSE
AMIGO2	0.342824	1	-0.37106	1	0.713884	0.159322	FALSE	FALSE	FALSE
AMIGO3	-0.358854	1	-0.0552227	1	-0.303631	0.58583	FALSE	FALSE	FALSE
AMMECR1	0.537188	0.532782	0.181721	1	0.355466	0.421087	FALSE	FALSE	FALSE
AMMECR1L	-0.120943	1	-0.0244258	1	-0.0965175	0.9325	FALSE	FALSE	FALSE
AMN	0.914618	0.386932	0.641744	0.668031	0.272874	0.82396	FALSE	FALSE	FALSE
AMN1	-0.547649	0.39335	-0.53924	0.440626	-0.00840896	0.98967	FALSE	FALSE	FALSE
AMOT	0.21317	1	-0.193395	1	0.406565	0.24984	FALSE	FALSE	FALSE
AMOTL1	-0.391719	1	-0.638392	0.402357	0.246673	0.725353	FALSE	FALSE	FALSE
AMOTL2	-0.502299	0.418537	-0.274115	1	-0.228184	0.513106	FALSE	FALSE	FALSE
AMPD1	0.811873	0.549205	0.331306	1	0.480567	0.675152	FALSE	FALSE	FALSE
AMPD2	0.320374	1	0.480781	0.361245	-0.160407	0.631003	FALSE	FALSE	FALSE
AMPD3	-0.000447885	1	0.00826948	1	-0.00871737	0.985963	FALSE	FALSE	FALSE
AMPH	0.282044	1	-0.154956	1	0.437	0.409197	FALSE	FALSE	FALSE
AMT	-0.242628	1	-0.326959	1	0.0843311	0.848841	FALSE	FALSE	FALSE
AMTN	-0.725354	1	-1.6854	1	0.960046	0.875407	FALSE	FALSE	FALSE
AMY2B	0.181929	1	-0.150611	1	0.33254	0.712642	FALSE	FALSE	FALSE
AMZ1	-0.313635	1	-0.178581	1	-0.135053	0.773169	FALSE	FALSE	FALSE
AMZ2	-0.279185	1	-0.233238	1	-0.045947	0.893261	FALSE	FALSE	FALSE
AMZ2P1	-0.623294	0.274453	-0.51296	0.671905	-0.110334	0.865076	FALSE	FALSE	FALSE
ANAPC1	0.177024	1	0.363731	1	-0.186707	0.65765	FALSE	FALSE	FALSE
ANAPC10	-0.186208	1	-0.220314	1	0.0341063	0.911189	FALSE	FALSE	FALSE
ANAPC11	-0.232641	1	-0.158151	1	-0.0744899	0.872792	FALSE	FALSE	FALSE
ANAPC13	-0.458952	0.610676	-0.149318	1	-0.309634	0.336556	FALSE	FALSE	FALSE
ANAPC15	-0.232302	1	-0.178154	1	-0.0541489	0.896061	FALSE	FALSE	FALSE
ANAPC16	-0.417477	0.767358	-0.113848	1	-0.303629	0.28027	FALSE	FALSE	FALSE
ANAPC1P2	-0.290066	1	-0.247925	1	-0.0421411	0.950485	FALSE	FALSE	FALSE
ANAPC1P4	0.748749	0.681139	0.0801706	1	0.668578	0.569749	FALSE	FALSE	FALSE
ANAPC2	-0.128775	1	0.101027	1	-0.229802	0.337438	FALSE	FALSE	FALSE
ANAPC4	-0.0999306	1	-0.0420263	1	-0.0579043	0.810062	FALSE	FALSE	FALSE
ANAPC5	-0.347675	1	-0.020536	1	-0.327139	0.118624	FALSE	FALSE	FALSE
ANAPC7	-0.0225431	1	-0.00428286	1	-0.0182602	0.929892	FALSE	FALSE	FALSE
ANG	-0.0161693	1	-0.552169	0.407844	0.536	0.182127	FALSE	FALSE	FALSE
ANGEL1	-0.630932	0.205709	-0.557175	0.363144	-0.0737571	0.899949	FALSE	FALSE	FALSE
ANGEL2	-0.0392308	1	-0.178206	1	0.138975	0.625426	FALSE	FALSE	FALSE
ANGPT1	0.117636	1	-0.458803	0.936157	0.576439	0.294694	FALSE	FALSE	FALSE
ANGPT2	0.54678	0.749256	-0.12295	1	0.66973	0.286244	FALSE	FALSE	FALSE
ANGPTL1	0.244615	1	-0.469706	1	0.714321	0.422557	FALSE	FALSE	FALSE
ANGPTL2	0.482061	0.850447	0.0174995	1	0.464562	0.40579	FALSE	FALSE	FALSE
ANGPTL3	-2.07097	0.106655	-1.5157	1	-0.55527	0.905611	FALSE	FALSE	FALSE
ANGPTL4	0.833419	0.366029	1.37076	0.00660955	-0.537343	0.557627	FALSE	FALSE	FALSE
ANGPTL6	0.391402	1	-0.401619	1	0.79302	0.153422	FALSE	FALSE	FALSE
ANGPTL7	0.43722	1	1.40899	0.106008	-0.971774	0.518949	FALSE	TRUE	FALSE
ANK1	0.509076	0.856968	-0.411278	1	0.920354	0.108592	FALSE	FALSE	FALSE
ANK2	0.137468	1	-0.390302	1	0.52777	0.383669	FALSE	FALSE	FALSE
ANK3	0.0760428	1	0.926091	0.0348028	-0.850048	0.116152	FALSE	FALSE	FALSE
ANK3-DT	-1.15846	0.442885	-0.192394	1	-0.966066	0.617393	FALSE	FALSE	FALSE
ANKAR	-0.359884	1	-0.192938	1	-0.166947	0.645386	FALSE	FALSE	FALSE
ANKDD1A	-0.994774	0.201027	-0.34912	1	-0.645654	0.547798	FALSE	FALSE	FALSE
ANKDD1B	0.517735	0.833746	-0.196354	1	0.714089	0.219736	FALSE	FALSE	FALSE
ANKEF1	0.0706116	1	0.00624115	1	0.0643705	0.865754	FALSE	FALSE	FALSE
ANKFN1	2.00416	0.0223618	1.45481	0.066288	0.54935	0.72115	FALSE	TRUE	FALSE
ANKFY1	-0.0396689	1	0.0228152	1	-0.062484	0.848291	FALSE	FALSE	FALSE
ANKH	0.0165053	1	0.133978	1	-0.117473	0.704244	FALSE	FALSE	FALSE
ANKHD1	0.0469104	1	-0.0546836	1	0.101594	0.82396	FALSE	FALSE	FALSE
ANKHD1-EIF4EBP3	-0.0597485	1	0.16483	1	-0.224579	0.632677	FALSE	FALSE	FALSE
ANKIB1	-0.122475	1	0.0232511	1	-0.145726	0.736483	FALSE	FALSE	FALSE
ANKLE1	0.540623	1	-0.391024	1	0.931647	0.454061	FALSE	FALSE	FALSE
ANKLE2	0.0443981	1	0.11919	1	-0.0747919	0.720635	FALSE	FALSE	FALSE
ANKMY1	-0.0649016	1	-0.238995	1	0.174094	0.601573	FALSE	FALSE	FALSE
ANKMY2	-0.374077	0.979672	-0.324333	1	-0.0497433	0.894509	FALSE	FALSE	FALSE
ANKRA2	0.162013	1	0.262303	1	-0.10029	0.768948	FALSE	FALSE	FALSE
ANKRD10	0.000759637	1	0.0880224	1	-0.0872627	0.849092	FALSE	FALSE	FALSE
ANKRD11	-0.0251527	1	0.0668589	1	-0.0920116	0.803808	FALSE	FALSE	FALSE
ANKRD12	-0.184795	1	-0.155513	1	-0.0292826	0.95612	FALSE	FALSE	FALSE
ANKRD13A	0.210985	1	0.112891	1	0.0980935	0.729852	FALSE	FALSE	FALSE
ANKRD13B	0.00733867	1	-0.242592	1	0.24993	0.67189	FALSE	FALSE	FALSE
ANKRD13C	0.0950258	1	0.206152	1	-0.111126	0.745236	FALSE	FALSE	FALSE
ANKRD13D	-0.0485179	1	-0.19216	1	0.143642	0.677472	FALSE	FALSE	FALSE
ANKRD16	-1.03221	0.0833541	-0.04237	1	-0.989837	0.21562	FALSE	FALSE	FALSE
ANKRD17	-0.076196	1	0.161032	1	-0.237228	0.198657	FALSE	FALSE	FALSE
ANKRD17-DT	-0.430842	1	-0.189789	1	-0.241053	0.889883	FALSE	FALSE	FALSE
ANKRD18A	0.0514118	1	-0.0432184	1	0.0946302	0.928121	FALSE	FALSE	FALSE
ANKRD19P	0.0490237	1	-0.0936894	1	0.142713	0.895679	FALSE	FALSE	FALSE
ANKRD20A1	-0.287905	1	-1.20705	0.64522	0.919145	0.709457	FALSE	FALSE	FALSE
ANKRD20A11P	0.439273	1	0.139732	1	0.299541	0.902949	FALSE	FALSE	FALSE
ANKRD20A21P	0.745336	1	0.271579	1	0.473757	0.851614	FALSE	FALSE	FALSE
ANKRD20A5P	-0.247739	1	-0.0618256	1	-0.185913	0.914374	FALSE	FALSE	FALSE
ANKRD20A7P	-0.583141	1	-0.412209	1	-0.170932	0.960774	FALSE	FALSE	FALSE
ANKRD20A8P	-0.652831	1	-1.91992	0.0413308	1.26709	0.484565	FALSE	FALSE	FALSE
ANKRD22	-0.398523	1	-0.426982	0.935221	0.0284596	0.969025	FALSE	FALSE	FALSE
ANKRD23	-0.130912	1	-0.135916	1	0.00500395	0.99532	FALSE	FALSE	FALSE
ANKRD24	-0.453092	1	-0.36974	1	-0.0833513	0.950485	FALSE	FALSE	FALSE
ANKRD26	-0.444391	0.9297	0.0625023	1	-0.506893	0.342332	FALSE	FALSE	FALSE
ANKRD27	-0.223349	1	-0.0994898	1	-0.123859	0.640335	FALSE	FALSE	FALSE
ANKRD28	-0.103751	1	0.0690567	1	-0.172807	0.499644	FALSE	FALSE	FALSE
ANKRD29	-0.622526	0.463206	-1.23958	0.00200946	0.617055	0.297419	FALSE	FALSE	FALSE
ANKRD30B	-1.43084	0.451414	1.32419	0.590601	-2.75503	0.153909	FALSE	FALSE	FALSE
ANKRD31	0.266108	1	-0.938835	0.306577	1.20494	0.210189	FALSE	FALSE	FALSE
ANKRD33B	0.647167	0.591923	-0.602802	0.779494	1.24997	0.0943323	FALSE	FALSE	FALSE
ANKRD34A	0.683613	0.546174	0.179028	1	0.504585	0.544067	FALSE	FALSE	FALSE
ANKRD35	-0.0235681	1	-0.483157	0.856276	0.459589	0.433354	FALSE	FALSE	FALSE
ANKRD36	0.00829079	1	-0.310348	1	0.318639	0.655685	FALSE	FALSE	FALSE
ANKRD36B	0.172101	1	0.0128573	1	0.159244	0.871149	FALSE	FALSE	FALSE
ANKRD36BP2	1.17454	0.101898	-0.151899	1	1.32643	0.107103	FALSE	FALSE	FALSE
ANKRD36C	0.285556	1	-0.701695	0.48653	0.987251	0.187471	FALSE	FALSE	FALSE
ANKRD37	-0.468772	0.793943	-0.00398497	1	-0.464787	0.318558	FALSE	FALSE	FALSE
ANKRD39	-0.249695	1	0.175421	1	-0.425116	0.155877	FALSE	FALSE	FALSE
ANKRD40	-0.21958	1	-0.229547	1	0.00996722	0.978032	FALSE	FALSE	FALSE
ANKRD40CL	3.07818	0.00857116	2.02656	0.00159404	1.05161	0.516652	TRUE	TRUE	TRUE	C-4
ANKRD42	-0.0166811	1	0.0863434	1	-0.103025	0.697754	FALSE	FALSE	FALSE
ANKRD42-DT	-0.0721374	1	0.154743	1	-0.226881	0.754041	FALSE	FALSE	FALSE
ANKRD44	0.383263	1	-0.0983795	1	0.481643	0.234066	FALSE	FALSE	FALSE
ANKRD44-IT1	0.723139	0.835003	0.364548	1	0.358591	0.839697	FALSE	FALSE	FALSE
ANKRD45	-0.86552	0.622513	-1.2194	0.345187	0.353879	0.850465	FALSE	FALSE	FALSE
ANKRD46	-0.385861	1	-0.0966198	1	-0.289241	0.467712	FALSE	FALSE	FALSE
ANKRD49	-0.0907848	1	-0.114001	1	0.0232166	0.949253	FALSE	FALSE	FALSE
ANKRD49P1	0.266692	1	-0.381158	1	0.64785	0.669047	FALSE	FALSE	FALSE
ANKRD50	-0.429727	1	0.122994	1	-0.552721	0.390013	FALSE	FALSE	FALSE
ANKRD52	0.0217465	1	0.321979	1	-0.300232	0.266399	FALSE	FALSE	FALSE
ANKRD53	-0.899724	0.440745	0.17035	1	-1.07007	0.366007	FALSE	FALSE	FALSE
ANKRD54	-0.0624787	1	0.139201	1	-0.20168	0.461737	FALSE	FALSE	FALSE
ANKRD6	-0.310363	1	-0.808787	0.0220159	0.498425	0.212844	FALSE	FALSE	FALSE
ANKRD61	0.120605	1	-0.254958	1	0.375563	0.745794	FALSE	FALSE	FALSE
ANKRD65	-0.63344	0.636276	-0.91585	0.270977	0.28241	0.791071	FALSE	FALSE	FALSE
ANKRD65-AS1	-1.0601	0.346523	-1.83051	0.0455766	0.77041	0.615629	FALSE	FALSE	FALSE
ANKRD9	0.145837	1	0.166062	1	-0.0202246	0.974481	FALSE	FALSE	FALSE
ANKS1A	0.010058	1	0.141062	1	-0.131004	0.654381	FALSE	FALSE	FALSE
ANKS1B	-0.553921	0.76177	-0.955565	0.0658064	0.401644	0.600579	FALSE	FALSE	FALSE
ANKS3	-0.362395	1	-0.378577	1	0.0161824	0.980492	FALSE	FALSE	FALSE
ANKS6	-0.456618	0.505347	-0.20453	1	-0.252088	0.346363	FALSE	FALSE	FALSE
ANKZF1	-0.169357	1	0.110795	1	-0.280152	0.448325	FALSE	FALSE	FALSE
ANLN	0.97817	0.327827	0.0887855	1	0.889385	0.328326	FALSE	FALSE	FALSE
ANO1	0.417445	1	-0.571416	0.752327	0.988861	0.148139	FALSE	FALSE	FALSE
ANO10	0.5829	0.326543	0.84046	0.00618251	-0.25756	0.564116	FALSE	FALSE	FALSE
ANO2	-0.258807	1	0.626529	0.66536	-0.885336	0.24758	FALSE	FALSE	FALSE
ANO3	-0.268369	1	0.14111	1	-0.409479	0.887431	FALSE	FALSE	FALSE
ANO5	-0.20973	1	0.0701138	1	-0.279843	0.515589	FALSE	FALSE	FALSE
ANO6	0.653014	0.284044	0.679126	0.192863	-0.0261118	0.974044	FALSE	FALSE	FALSE
ANO7	-0.249573	1	-0.931421	0.0376511	0.681848	0.241943	FALSE	FALSE	FALSE
ANO7L1	-0.337406	1	0.181008	1	-0.518414	0.107773	FALSE	FALSE	FALSE
ANO8	-0.0230038	1	-0.110374	1	0.0873698	0.837317	FALSE	FALSE	FALSE
ANO9	0.581	0.620402	1.03763	0.00695774	-0.456627	0.454818	FALSE	FALSE	FALSE
ANOS1	-0.637157	0.666628	-1.41345	0.0218129	0.776297	0.390629	FALSE	FALSE	FALSE
ANOS2P	-0.344346	1	-0.648873	1	0.304526	0.931082	FALSE	FALSE	FALSE
ANP32A	-0.131684	1	-0.224392	1	0.0927077	0.601573	FALSE	FALSE	FALSE
ANP32A-IT1	-0.304147	1	-0.596987	0.868982	0.292841	0.818602	FALSE	FALSE	FALSE
ANP32B	0.0146596	1	0.0996222	1	-0.0849626	0.840267	FALSE	FALSE	FALSE
ANP32E	0.322785	1	0.183704	1	0.139081	0.709279	FALSE	FALSE	FALSE
ANPEP	4.79497	0.017232	6.47915	1.60348e-05	-1.68418	0.644333	TRUE	TRUE	TRUE	C-5
ANTKMT	-0.132994	1	0.115256	1	-0.24825	0.587381	FALSE	FALSE	FALSE
ANTXR1	0.334874	1	-0.262331	1	0.597205	0.173601	FALSE	FALSE	FALSE
ANTXR2	0.804432	0.10516	1.42993	2.52773e-06	-0.625498	0.195229	FALSE	TRUE	FALSE
ANTXRLP1	0.828417	0.545151	0.0354507	1	0.792966	0.513106	FALSE	FALSE	FALSE
ANXA1	0.648366	0.708012	0.809114	0.348772	-0.160747	0.89593	FALSE	FALSE	FALSE
ANXA10	0.151007	1	0.111931	1	0.0390757	0.950131	FALSE	FALSE	FALSE
ANXA11	0.141773	1	0.227607	1	-0.0858339	0.783273	FALSE	FALSE	FALSE
ANXA13	4.43489	0.0223247	4.881	6.16554e-07	-0.446114	0.908324	TRUE	TRUE	TRUE	C-5
ANXA2	0.776181	0.115853	1.04447	0.00433811	-0.268284	0.653994	FALSE	FALSE	FALSE
ANXA2P1	-0.227208	1	0.551357	1	-0.778565	0.545672	FALSE	FALSE	FALSE
ANXA2P2	0.80335	0.151013	1.11353	7.60791e-05	-0.31018	0.582825	FALSE	TRUE	FALSE
ANXA2R	0.633323	0.503174	0.891814	0.0669931	-0.258492	0.733309	FALSE	FALSE	FALSE
ANXA3	-0.00188122	1	-0.212575	1	0.210694	0.606997	FALSE	FALSE	FALSE
ANXA4	0.625982	0.203237	0.793952	0.0191456	-0.167969	0.737321	FALSE	FALSE	FALSE
ANXA5	-0.045863	1	0.0295309	1	-0.0753938	0.892433	FALSE	FALSE	FALSE
ANXA6	-0.158741	1	-0.311841	1	0.1531	0.75107	FALSE	FALSE	FALSE
ANXA7	0.0382365	1	-0.102786	1	0.141023	0.55343	FALSE	FALSE	FALSE
ANXA9	-0.391055	0.953312	0.168671	1	-0.559726	0.0570226	FALSE	FALSE	FALSE
AOAH	0.806715	0.143604	0.316114	1	0.490602	0.397724	FALSE	FALSE	FALSE
AOC1	2.87047	0.00448994	1.80654	0.0166065	1.06393	0.465157	TRUE	FALSE	FALSE
AOC2	-0.195184	1	-0.687979	0.709521	0.492794	0.650889	FALSE	FALSE	FALSE
AOC3	-0.0775715	1	-0.259825	1	0.182254	0.770222	FALSE	FALSE	FALSE
AOPEP	-0.124367	1	0.0920846	1	-0.216452	0.352147	FALSE	FALSE	FALSE
AOX1	-0.490754	0.996061	-1.52298	0.0109892	1.03223	0.243789	FALSE	TRUE	FALSE
AP1AR	0.345656	1	0.301695	1	0.0439611	0.929598	FALSE	FALSE	FALSE
AP1B1	-0.149222	1	0.426218	0.639882	-0.57544	0.0260653	FALSE	FALSE	FALSE
AP1G1	-0.00136763	1	0.0896607	1	-0.0910284	0.804058	FALSE	FALSE	FALSE
AP1G2	-0.128596	1	-0.187978	1	0.0593818	0.897974	FALSE	FALSE	FALSE
AP1G2-AS1	-0.278903	1	-0.149036	1	-0.129868	0.890118	FALSE	FALSE	FALSE
AP1M1	0.0973113	1	0.27541	1	-0.178098	0.566673	FALSE	FALSE	FALSE
AP1M2	0.0759712	1	0.201373	1	-0.125401	0.648669	FALSE	FALSE	FALSE
AP1S1	0.451922	0.735396	0.636366	0.101525	-0.184444	0.669047	FALSE	FALSE	FALSE
AP1S2	0.416794	0.885173	-0.10342	1	0.520214	0.115721	FALSE	FALSE	FALSE
AP1S3	0.252109	1	0.0142961	1	0.237813	0.584687	FALSE	FALSE	FALSE
AP2A1	0.213012	1	0.469611	0.399407	-0.256599	0.346283	FALSE	FALSE	FALSE
AP2B1	0.187887	1	0.138486	1	0.0494018	0.906722	FALSE	FALSE	FALSE
AP2M1	0.196483	1	0.236073	1	-0.0395906	0.888836	FALSE	FALSE	FALSE
AP2S1	0.115104	1	0.236679	1	-0.121575	0.75405	FALSE	FALSE	FALSE
AP3B1	-0.011308	1	0.121135	1	-0.132443	0.698667	FALSE	FALSE	FALSE
AP3B2	-0.595495	0.775352	-1.29894	0.0202612	0.703448	0.417792	FALSE	TRUE	FALSE
AP3D1	-0.128689	1	0.121112	1	-0.2498	0.16589	FALSE	FALSE	FALSE
AP3M1	-0.0968097	1	0.134982	1	-0.231792	0.445511	FALSE	FALSE	FALSE
AP3M2	-0.0996645	1	0.00488867	1	-0.104553	0.767704	FALSE	FALSE	FALSE
AP3S1	0.248429	1	0.548001	0.0956274	-0.299572	0.227331	FALSE	FALSE	FALSE
AP3S2	-0.0325019	1	0.0851064	1	-0.117608	0.817163	FALSE	FALSE	FALSE
AP4B1	0.0485384	1	-0.0671506	1	0.115689	0.536422	FALSE	FALSE	FALSE
AP4B1-AS1	0.101217	1	-0.139595	1	0.240813	0.82495	FALSE	FALSE	FALSE
AP4E1	0.376392	1	0.195812	1	0.18058	0.759304	FALSE	FALSE	FALSE
AP4M1	-0.0354489	1	0.0610207	1	-0.0964695	0.712642	FALSE	FALSE	FALSE
AP4S1	-0.145368	1	-0.300363	1	0.154995	0.612164	FALSE	FALSE	FALSE
AP5B1	-0.0801458	1	0.359643	1	-0.439788	0.0265766	FALSE	FALSE	FALSE
AP5M1	0.178344	1	0.583236	0.167648	-0.404892	0.217213	FALSE	FALSE	FALSE
AP5S1	0.0627827	1	0.248584	1	-0.185801	0.469862	FALSE	FALSE	FALSE
AP5Z1	0.0251775	1	0.00170598	1	0.0234715	0.95781	FALSE	FALSE	FALSE
APAF1	0.720277	0.566905	0.349212	1	0.371065	0.699063	FALSE	FALSE	FALSE
APBA3	-0.276568	1	0.0447478	1	-0.321316	0.248555	FALSE	FALSE	FALSE
APBB1	-0.466204	0.780958	-0.787505	0.0686126	0.321301	0.529333	FALSE	FALSE	FALSE
APBB1IP	0.706401	0.297941	-0.112533	1	0.818934	0.148139	FALSE	FALSE	FALSE
APBB2	-0.0971434	1	0.392639	1	-0.489782	0.31668	FALSE	FALSE	FALSE
APBB3	-0.305538	1	-0.370982	1	0.0654446	0.911771	FALSE	FALSE	FALSE
APC	0.327851	1	0.376819	1	-0.0489676	0.939909	FALSE	FALSE	FALSE
APC2	-0.312296	1	-0.311418	1	-0.000877676	0.998748	FALSE	FALSE	FALSE
APCDD1	-0.0916834	1	-0.602401	0.443841	0.510717	0.322319	FALSE	FALSE	FALSE
APCDD1L	-0.555854	1	-2.15843	0.0223459	1.60258	0.25569	FALSE	FALSE	FALSE
APEH	-0.0165397	1	0.336203	1	-0.352743	0.0650867	FALSE	FALSE	FALSE
APEX1	-0.0175459	1	0.377427	0.969228	-0.394973	0.0981394	FALSE	FALSE	FALSE
APEX2	0.142652	1	0.16352	1	-0.0208682	0.946562	FALSE	FALSE	FALSE
APH1A	0.120197	1	0.120171	1	2.61266e-05	0.999905	FALSE	FALSE	FALSE
APH1B	-0.172885	1	-0.577515	0.297809	0.40463	0.29087	FALSE	FALSE	FALSE
API5	-0.00124323	1	0.0984495	1	-0.0996927	0.67728	FALSE	FALSE	FALSE
API5P1	-0.0144089	1	0.359318	1	-0.373727	0.701138	FALSE	FALSE	FALSE
APIP	-0.421664	0.896245	-0.174582	1	-0.247082	0.570477	FALSE	FALSE	FALSE
APLF	0.123493	1	-0.231388	1	0.354881	0.311346	FALSE	FALSE	FALSE
APLN	-1.55084	0.14209	0.144058	1	-1.6949	0.29087	FALSE	FALSE	FALSE
APLNR	0.0200809	1	-0.292746	1	0.312827	0.543918	FALSE	FALSE	FALSE
APLP1	-2.15815	0.00933771	-2.17097	0.0747011	0.0128207	0.995456	FALSE	FALSE	FALSE
APLP2	0.15663	1	0.380878	0.915532	-0.224248	0.338817	FALSE	FALSE	FALSE
APMAP	0.0329987	1	0.176718	1	-0.14372	0.344554	FALSE	FALSE	FALSE
APOA1	2.56044	0.0556964	4.11601	0.00131956	-1.55557	0.533991	FALSE	TRUE	FALSE
APOA4	7.31186	0.0763509	7.62371	0.0005783	-0.311857	0.973025	FALSE	TRUE	FALSE
APOA5	0.719299	0.967113	-0.48538	1	1.20468	0.416722	FALSE	FALSE	FALSE
APOB	7.56217	0.0547866	7.79049	0.000385008	-0.228321	0.979709	FALSE	TRUE	FALSE
APOBEC1	2.49448	0.0206809	0.957044	0.328483	1.53744	0.257126	FALSE	FALSE	FALSE
APOBEC2	-1.50949	0.0749373	-1.0827	0.665877	-0.426795	0.834178	FALSE	FALSE	FALSE
APOBEC3A	1.59534	0.0876096	0.703266	0.877365	0.89207	0.530782	FALSE	TRUE	FALSE
APOBEC3B	1.46959	0.490761	1.06502	0.555693	0.404566	0.877599	FALSE	FALSE	FALSE
APOBEC3C	0.127111	1	-0.300391	1	0.427502	0.300784	FALSE	FALSE	FALSE
APOBEC3D	0.0784346	1	-0.676074	0.236412	0.754509	0.124767	FALSE	FALSE	FALSE
APOBEC3F	0.232803	1	-0.45861	0.752327	0.691413	0.0655671	FALSE	FALSE	FALSE
APOBEC3G	0.428073	1	-0.348293	1	0.776366	0.149924	FALSE	FALSE	FALSE
APOBEC3H	-0.881572	0.451414	-0.322225	1	-0.559348	0.637767	FALSE	FALSE	FALSE
APOBEC4	0.939698	0.590302	0.457151	1	0.482547	0.747522	FALSE	FALSE	FALSE
APOBR	0.761564	0.21407	0.722567	0.192305	0.0389971	0.966355	FALSE	FALSE	FALSE
APOC1	0.377978	1	-0.27956	1	0.657539	0.248555	FALSE	FALSE	FALSE
APOC3	4.77297	0.0473135	4.20386	0.00674365	0.569105	0.911473	TRUE	TRUE	TRUE	C-5
APOC4-APOC2	1.60604	0.132466	1.73639	0.0499694	-0.130353	0.954782	FALSE	TRUE	FALSE
APOD	-0.341989	1	-0.112108	1	-0.229881	0.848291	FALSE	FALSE	FALSE
APOE	0.561547	0.773749	0.365931	1	0.195616	0.847115	FALSE	FALSE	FALSE
APOH	-1.81732	0.0797922	-0.518616	1	-1.2987	0.498756	FALSE	FALSE	FALSE
APOL1	1.02761	0.228311	0.290422	1	0.737184	0.465513	FALSE	FALSE	FALSE
APOL2	0.521439	0.715125	0.348638	1	0.1728	0.806541	FALSE	FALSE	FALSE
APOL3	0.313907	1	0.180259	1	0.133649	0.822692	FALSE	FALSE	FALSE
APOL4	0.466919	1	0.568466	0.745405	-0.101547	0.926025	FALSE	FALSE	FALSE
APOL6	0.619563	0.453732	0.496865	0.813855	0.122698	0.876205	FALSE	FALSE	FALSE
APOLD1	0.535745	0.764045	0.311819	1	0.223926	0.786515	FALSE	FALSE	FALSE
APOO	-0.660364	0.217802	-0.0237897	1	-0.636574	0.149158	FALSE	FALSE	FALSE
APOOL	-0.364121	1	0.150656	1	-0.514778	0.223606	FALSE	FALSE	FALSE
APP	0.369549	1	0.538617	0.324404	-0.169068	0.687814	FALSE	FALSE	FALSE
APPBP2	0.00716271	1	-0.153969	1	0.161131	0.557143	FALSE	FALSE	FALSE
APPBP2-DT	-0.522855	1	-0.813184	0.798137	0.290328	0.884363	FALSE	FALSE	FALSE
APPL1	-0.130299	1	-0.12063	1	-0.00966872	0.980143	FALSE	FALSE	FALSE
APPL2	0.195908	1	0.483173	0.415283	-0.287265	0.337186	FALSE	FALSE	FALSE
APRG1	-0.0054287	1	-0.303192	1	0.297764	0.713373	FALSE	FALSE	FALSE
APRT	-0.193085	1	0.160562	1	-0.353647	0.309493	FALSE	FALSE	FALSE
APTR	-0.379808	1	-0.283165	1	-0.0966433	0.826391	FALSE	FALSE	FALSE
APTX	-0.0162393	1	0.0420487	1	-0.058288	0.76461	FALSE	FALSE	FALSE
AQP1	0.535729	0.865041	1.68753	0.000168303	-1.1518	0.113785	FALSE	FALSE	FALSE
AQP10	2.61416	0.0236295	1.99636	0.0545735	0.617795	0.782361	FALSE	TRUE	FALSE
AQP11	0.826323	0.234925	0.987416	0.059375	-0.161092	0.867374	FALSE	TRUE	FALSE
AQP12B	1.0508	0.359896	2.72983	1.54228e-06	-1.67904	0.112088	FALSE	FALSE	FALSE
AQP2	-0.21054	1	0.305287	1	-0.515828	0.760536	FALSE	FALSE	FALSE
AQP3	-0.338548	1	0.0066834	1	-0.345231	0.636439	FALSE	FALSE	FALSE
AQP4	-2.40202	0.0443337	-3.50253	0.654895	1.10052	0.865076	FALSE	FALSE	FALSE
AQP5	0.526787	0.990784	-1.22996	0.032782	1.75674	0.042669	FALSE	FALSE	FALSE
AQP5-AS1	0.899015	0.378608	-0.935094	0.189811	1.83411	0.0348619	FALSE	FALSE	FALSE
AQP6	0.0716127	1	-1.16291	0.184405	1.23452	0.240188	FALSE	FALSE	FALSE
AQP7	0.996595	0.205423	1.22536	0.019715	-0.228762	0.839825	FALSE	TRUE	FALSE
AQP9	0.744791	0.972751	-0.119878	1	0.864668	0.673882	FALSE	FALSE	FALSE
AQR	-0.0255995	1	0.0580145	1	-0.0836141	0.766071	FALSE	FALSE	FALSE
AR	-1.63908	0.0485321	-0.466813	1	-1.17227	0.420925	FALSE	FALSE	FALSE
ARAF	-0.238705	1	-0.18411	1	-0.0545953	0.861473	FALSE	FALSE	FALSE
ARAP1	0.0415214	1	-0.0390706	1	0.080592	0.75405	FALSE	FALSE	FALSE
ARAP2	0.347498	1	0.462207	0.722441	-0.114709	0.833562	FALSE	FALSE	FALSE
ARAP3	-0.330688	1	-0.466135	0.700979	0.135448	0.787704	FALSE	FALSE	FALSE
ARCN1	0.0551915	1	0.102684	1	-0.0474929	0.910236	FALSE	FALSE	FALSE
AREG	1.22773	0.226849	0.970116	0.163309	0.257616	0.860639	FALSE	FALSE	FALSE
AREL1	-0.0471272	1	0.150843	1	-0.19797	0.491877	FALSE	FALSE	FALSE
ARF1	-0.014986	1	0.0429269	1	-0.0579129	0.829371	FALSE	FALSE	FALSE
ARF3	-0.10676	1	0.0616418	1	-0.168402	0.424846	FALSE	FALSE	FALSE
ARF4	0.130713	1	0.107953	1	0.0227605	0.963758	FALSE	FALSE	FALSE
ARF4-AS1	-0.407482	1	-0.205014	1	-0.202467	0.794311	FALSE	FALSE	FALSE
ARF5	-0.0432164	1	-0.079224	1	0.0360076	0.923566	FALSE	FALSE	FALSE
ARF6	0.315494	1	0.32277	1	-0.00727597	0.987671	FALSE	FALSE	FALSE
ARFGAP1	0.0897442	1	0.0301769	1	0.0595674	0.851614	FALSE	FALSE	FALSE
ARFGAP2	-0.217567	1	-0.0394656	1	-0.178102	0.242174	FALSE	FALSE	FALSE
ARFGAP3	-0.280581	1	0.00399111	1	-0.284572	0.366506	FALSE	FALSE	FALSE
ARFGEF1	0.177708	1	0.286297	1	-0.108589	0.837787	FALSE	FALSE	FALSE
ARFGEF2	-0.128354	1	0.252792	1	-0.381147	0.444778	FALSE	FALSE	FALSE
ARFGEF3	-0.547016	0.291916	-0.440638	0.734167	-0.106378	0.808175	FALSE	FALSE	FALSE
ARFIP1	0.317475	1	0.298525	1	0.0189505	0.970865	FALSE	FALSE	FALSE
ARFIP2	-0.406969	0.831726	-0.106084	1	-0.300885	0.288969	FALSE	FALSE	FALSE
ARFRP1	0.103482	1	0.331323	1	-0.227841	0.422864	FALSE	FALSE	FALSE
ARG2	0.0394995	1	0.344295	1	-0.304796	0.587044	FALSE	FALSE	FALSE
ARGFXP2	-0.325068	1	0.379386	1	-0.704454	0.615888	FALSE	FALSE	FALSE
ARGLU1	0.0329565	1	-0.131909	1	0.164866	0.68522	FALSE	FALSE	FALSE
ARHGAP1	0.0343697	1	-0.0287657	1	0.0631353	0.86133	FALSE	FALSE	FALSE
ARHGAP10	-0.567046	0.333874	-0.757971	0.0372511	0.190925	0.695312	FALSE	FALSE	FALSE
ARHGAP12	0.143606	1	-0.122039	1	0.265645	0.490949	FALSE	FALSE	FALSE
ARHGAP15	0.512369	0.64297	0.0533238	1	0.459046	0.354688	FALSE	FALSE	FALSE
ARHGAP15-AS1	0.733746	0.735051	-0.485207	1	1.21895	0.261905	FALSE	FALSE	FALSE
ARHGAP18	-0.346173	1	0.102124	1	-0.448298	0.231764	FALSE	FALSE	FALSE
ARHGAP19	0.136544	1	0.0599609	1	0.0765834	0.827265	FALSE	FALSE	FALSE
ARHGAP20	-0.397614	1	-1.32055	0.0067227	0.922932	0.177207	FALSE	FALSE	FALSE
ARHGAP21	-0.113304	1	-0.343708	1	0.230404	0.560579	FALSE	FALSE	FALSE
ARHGAP22	0.547241	0.824044	-0.0348579	1	0.582099	0.467712	FALSE	FALSE	FALSE
ARHGAP24	-0.79378	0.112294	-1.13476	0.00133151	0.340985	0.556699	FALSE	FALSE	FALSE
ARHGAP25	0.547881	0.522368	-0.0715721	1	0.619454	0.175961	FALSE	FALSE	FALSE
ARHGAP26	0.463673	0.78663	0.213574	1	0.2501	0.617073	FALSE	FALSE	FALSE
ARHGAP27P1	0.368812	1	0.188	1	0.180811	0.836582	FALSE	FALSE	FALSE
ARHGAP27P1-BPTFP1-KPNA2P3	0.411549	1	0.195901	1	0.215649	0.766071	FALSE	FALSE	FALSE
ARHGAP28	0.455363	0.870819	0.186967	1	0.268396	0.638579	FALSE	FALSE	FALSE
ARHGAP29	-0.772211	0.063758	-0.766838	0.0448616	-0.0053732	0.993625	FALSE	FALSE	FALSE
ARHGAP30	0.750418	0.150623	0.128838	1	0.621579	0.196297	FALSE	FALSE	FALSE
ARHGAP31	0.162257	1	-0.135377	1	0.297634	0.568121	FALSE	FALSE	FALSE
ARHGAP32	0.481652	0.68415	0.444691	0.841822	0.0369608	0.955831	FALSE	FALSE	FALSE
ARHGAP33	0.0617993	1	-0.259974	1	0.321773	0.733309	FALSE	FALSE	FALSE
ARHGAP35	0.0391818	1	0.320546	1	-0.281364	0.33389	FALSE	FALSE	FALSE
ARHGAP39	0.366125	1	1.30805	1.47894e-05	-0.941921	0.0604884	FALSE	FALSE	FALSE
ARHGAP4	0.570754	0.692441	0.363653	1	0.207101	0.803697	FALSE	FALSE	FALSE
ARHGAP40	-0.417272	1	-1.35208	0.155184	0.934805	0.515077	FALSE	FALSE	FALSE
ARHGAP42	0.06473	1	-0.092092	1	0.156822	0.773684	FALSE	FALSE	FALSE
ARHGAP42-AS1	-0.337567	1	0.14195	1	-0.479517	0.722355	FALSE	FALSE	FALSE
ARHGAP44	0.171942	1	1.08833	0.000160294	-0.916385	0.036134	FALSE	FALSE	FALSE
ARHGAP45	0.61439	0.326678	0.149539	1	0.464851	0.309104	FALSE	FALSE	FALSE
ARHGAP5	0.140452	1	0.318045	1	-0.177593	0.677322	FALSE	FALSE	FALSE
ARHGAP6	-0.300578	1	-0.287749	1	-0.0128289	0.982978	FALSE	FALSE	FALSE
ARHGAP8	0.0186435	1	0.357132	1	-0.338488	0.749913	FALSE	FALSE	FALSE
ARHGAP9	0.807611	0.159659	0.112353	1	0.695258	0.220006	FALSE	FALSE	FALSE
ARHGDIA	0.172405	1	0.141742	1	0.0306635	0.949717	FALSE	FALSE	FALSE
ARHGDIB	0.659638	0.20102	0.206187	1	0.453451	0.29333	FALSE	FALSE	FALSE
ARHGDIG	-0.852101	0.365144	0.373448	1	-1.22555	0.168406	FALSE	FALSE	FALSE
ARHGEF1	0.0330614	1	-0.202357	1	0.235418	0.294694	FALSE	FALSE	FALSE
ARHGEF10L	0.156556	1	0.465919	0.379615	-0.309362	0.218694	FALSE	FALSE	FALSE
ARHGEF11	0.0423075	1	0.113833	1	-0.0715256	0.833562	FALSE	FALSE	FALSE
ARHGEF12	-0.0696273	1	0.00228663	1	-0.0719139	0.909334	FALSE	FALSE	FALSE
ARHGEF15	-0.380819	1	-0.479643	0.83784	0.0988234	0.893427	FALSE	FALSE	FALSE
ARHGEF16	0.211357	1	0.0381528	1	0.173204	0.662135	FALSE	FALSE	FALSE
ARHGEF17	-0.48257	0.811041	-0.760083	0.234568	0.277512	0.690163	FALSE	FALSE	FALSE
ARHGEF17-AS1	-0.842173	0.747234	-0.402602	1	-0.439571	0.822394	FALSE	FALSE	FALSE
ARHGEF18	-0.213784	1	0.220268	1	-0.434052	0.0650867	FALSE	FALSE	FALSE
ARHGEF19	-0.943223	0.0393021	-0.795512	0.146561	-0.147711	0.849092	FALSE	FALSE	FALSE
ARHGEF2	0.341813	1	0.0852567	1	0.256556	0.391251	FALSE	FALSE	FALSE
ARHGEF2-AS1	0.426856	1	-0.491442	0.963929	0.918297	0.219481	FALSE	FALSE	FALSE
ARHGEF2-AS2	0.257357	1	0.579694	0.883182	-0.322337	0.788884	FALSE	FALSE	FALSE
ARHGEF25	-0.165467	1	-0.266896	1	0.10143	0.887667	FALSE	FALSE	FALSE
ARHGEF26-AS1	0.0719633	1	-1.15073	0.304647	1.22269	0.32045	FALSE	FALSE	FALSE
ARHGEF28	-0.650056	0.173951	-1.05819	0.000121998	0.408139	0.314248	FALSE	FALSE	FALSE
ARHGEF3	-0.12691	1	-0.420154	0.795158	0.293244	0.34301	FALSE	FALSE	FALSE
ARHGEF33	-0.373826	1	-0.601054	0.713266	0.227228	0.829971	FALSE	FALSE	FALSE
ARHGEF37	-0.647749	0.168409	-0.577086	0.290167	-0.0706628	0.903217	FALSE	FALSE	FALSE
ARHGEF38	0.380772	1	0.551627	0.46938	-0.170855	0.787113	FALSE	FALSE	FALSE
ARHGEF38-IT1	0.94355	0.464355	1.15373	0.102601	-0.210179	0.891007	FALSE	FALSE	FALSE
ARHGEF39	-0.171031	1	-0.206439	1	0.0354081	0.948028	FALSE	FALSE	FALSE
ARHGEF4	-0.48196	1	-0.701739	0.93985	0.219779	0.904204	FALSE	FALSE	FALSE
ARHGEF40	0.0297164	1	-0.259376	1	0.289092	0.339233	FALSE	FALSE	FALSE
ARHGEF6	0.150193	1	-0.501096	0.560778	0.651289	0.0774974	FALSE	FALSE	FALSE
ARHGEF7	0.102486	1	0.131944	1	-0.029458	0.927322	FALSE	FALSE	FALSE
ARHGEF9	-0.188458	1	-0.165353	1	-0.0231054	0.949088	FALSE	FALSE	FALSE
ARID1A	-0.146211	1	0.0864103	1	-0.232622	0.180573	FALSE	FALSE	FALSE
ARID1B	-0.0143225	1	0.0950012	1	-0.109324	0.560174	FALSE	FALSE	FALSE
ARID2	0.0330367	1	0.161053	1	-0.128017	0.610112	FALSE	FALSE	FALSE
ARID3A	0.0230857	1	-0.28704	1	0.310126	0.601796	FALSE	FALSE	FALSE
ARID3B	0.0785244	1	-0.0535594	1	0.132084	0.738038	FALSE	FALSE	FALSE
ARID3BP1	0.564725	1	0.675235	0.88899	-0.110511	0.957289	FALSE	FALSE	FALSE
ARID4A	-0.05528	1	-0.0509419	1	-0.00433808	0.993149	FALSE	FALSE	FALSE
ARID4B	-0.188164	1	-0.119718	1	-0.0684455	0.87466	FALSE	FALSE	FALSE
ARID5A	0.366231	1	0.119028	1	0.247203	0.517703	FALSE	FALSE	FALSE
ARID5B	0.0554865	1	0.088209	1	-0.0327225	0.959275	FALSE	FALSE	FALSE
ARIH1	-0.0822105	1	0.0690131	1	-0.151224	0.518974	FALSE	FALSE	FALSE
ARIH2	-0.208299	1	-0.073549	1	-0.13475	0.266189	FALSE	FALSE	FALSE
ARIH2OS	-0.32478	1	-0.0125867	1	-0.312193	0.549858	FALSE	FALSE	FALSE
ARL1	-0.06372	1	-0.0937103	1	0.0299903	0.933866	FALSE	FALSE	FALSE
ARL10	-0.380984	1	-0.498193	0.795158	0.117208	0.871668	FALSE	FALSE	FALSE
ARL11	1.39491	0.0526667	0.580135	0.909169	0.814774	0.425813	FALSE	FALSE	FALSE
ARL13A	-0.347626	1	-0.292991	1	-0.0546358	0.965079	FALSE	FALSE	FALSE
ARL13B	0.0343738	1	-0.336611	1	0.370985	0.17648	FALSE	FALSE	FALSE
ARL14	0.51554	0.741605	0.187462	1	0.328078	0.598472	FALSE	FALSE	FALSE
ARL14EP	-0.304322	1	-0.373928	1	0.0696061	0.84271	FALSE	FALSE	FALSE
ARL14EP-DT	-0.927932	0.653747	-1.25375	0.483602	0.32582	0.887976	FALSE	FALSE	FALSE
ARL15	0.0906987	1	0.308147	1	-0.217448	0.526294	FALSE	FALSE	FALSE
ARL16	-0.272934	1	-0.23233	1	-0.040604	0.945657	FALSE	FALSE	FALSE
ARL17B	0.165676	1	0.227687	1	-0.0620111	0.980716	FALSE	FALSE	FALSE
ARL2	-0.0997223	1	-0.13323	1	0.0335072	0.959024	FALSE	FALSE	FALSE
ARL2-SNX15	-0.0327087	1	0.0218167	1	-0.0545254	0.959595	FALSE	FALSE	FALSE
ARL2BP	0.035684	1	-0.122813	1	0.158497	0.49139	FALSE	FALSE	FALSE
ARL2BPP9	-0.219871	1	-0.444673	1	0.224802	0.899949	FALSE	FALSE	FALSE
ARL3	-0.331931	1	-0.572743	0.118766	0.240812	0.441303	FALSE	FALSE	FALSE
ARL4A	0.39024	0.974584	0.982662	1.06591e-05	-0.592422	0.0569677	FALSE	FALSE	FALSE
ARL4AP2	-0.0275003	1	-0.184517	1	0.157017	0.924856	FALSE	FALSE	FALSE
ARL4C	0.235331	1	-0.986448	0.0310222	1.22178	0.0367713	FALSE	FALSE	FALSE
ARL4D	-0.529027	0.722566	-0.502972	0.835696	-0.0260547	0.978193	FALSE	FALSE	FALSE
ARL5A	-0.0955221	1	0.063187	1	-0.158709	0.645438	FALSE	FALSE	FALSE
ARL5AP4	0.763205	0.823998	1.68596	0.0142514	-0.922759	0.49209	FALSE	TRUE	FALSE
ARL5B	0.469479	0.860635	0.525771	0.64766	-0.056292	0.945145	FALSE	FALSE	FALSE
ARL6	-0.232196	1	-0.378675	1	0.146479	0.75932	FALSE	FALSE	FALSE
ARL6IP1	0.579587	0.378649	0.259287	1	0.3203	0.49912	FALSE	FALSE	FALSE
ARL6IP4	-0.28525	1	-0.0166618	1	-0.268588	0.453802	FALSE	FALSE	FALSE
ARL6IP5	0.0442143	1	0.0304517	1	0.0137626	0.97569	FALSE	FALSE	FALSE
ARL6IP6	0.177128	1	-0.0917146	1	0.268843	0.38044	FALSE	FALSE	FALSE
ARL8A	-0.34434	1	-0.0424828	1	-0.301858	0.258358	FALSE	FALSE	FALSE
ARL8B	0.0496624	1	0.0246128	1	0.0250496	0.949052	FALSE	FALSE	FALSE
ARL9	1.19901	0.29929	1.41177	0.0327818	-0.212756	0.901219	FALSE	FALSE	FALSE
ARMC1	-0.0817287	1	0.196443	1	-0.278172	0.264638	FALSE	FALSE	FALSE
ARMC10P1	-0.177009	1	-0.385822	0.953778	0.208812	0.485534	FALSE	FALSE	FALSE
ARMC2	-0.0499568	1	-0.218058	1	0.168102	0.702466	FALSE	FALSE	FALSE
ARMC3	0.563482	1	1.3659	0.166999	-0.802423	0.651414	FALSE	FALSE	FALSE
ARMC5	-0.152885	1	0.00229194	1	-0.155177	0.601573	FALSE	FALSE	FALSE
ARMC6	-0.0582905	1	0.1475	1	-0.20579	0.416957	FALSE	FALSE	FALSE
ARMC7	0.0546947	1	0.0457895	1	0.00890515	0.982444	FALSE	FALSE	FALSE
ARMC8	0.0586889	1	0.0869463	1	-0.0282574	0.944864	FALSE	FALSE	FALSE
ARMC9	0.141283	1	0.458516	0.573044	-0.317233	0.30509	FALSE	FALSE	FALSE
ARMCX1	-0.740259	0.0618995	-1.01164	0.00190718	0.271378	0.577655	FALSE	FALSE	FALSE
ARMCX2	-0.575145	0.357518	-1.11978	0.000328641	0.544633	0.199278	FALSE	FALSE	FALSE
ARMCX3	-0.371078	0.995155	-0.281319	1	-0.0897585	0.78374	FALSE	FALSE	FALSE
ARMCX4	-0.376114	1	-0.217717	1	-0.158397	0.776714	FALSE	FALSE	FALSE
ARMCX5	-0.039763	1	-0.163935	1	0.124172	0.608949	FALSE	FALSE	FALSE
ARMCX5-GPRASP2	-0.178813	1	-0.160001	1	-0.0188118	0.974481	FALSE	FALSE	FALSE
ARMCX6	-0.200019	1	-0.405162	0.746468	0.205144	0.409288	FALSE	FALSE	FALSE
ARMH1	0.736021	0.72389	0.220507	1	0.515514	0.703815	FALSE	FALSE	FALSE
ARMH3	0.209372	1	0.31008	1	-0.100708	0.673506	FALSE	FALSE	FALSE
ARMH4	-1.41816	0.0498493	-0.855445	0.771482	-0.562713	0.716052	FALSE	FALSE	FALSE
ARMT1	0.311544	1	0.306252	1	0.00529201	0.992893	FALSE	FALSE	FALSE
ARNT	-0.147107	1	-0.138498	1	-0.00860892	0.980827	FALSE	FALSE	FALSE
ARNT2	0.145329	1	-1.02112	0.0130026	1.16645	0.0348619	FALSE	FALSE	FALSE
ARNTL	0.527446	0.917963	0.223085	1	0.304361	0.760232	FALSE	FALSE	FALSE
ARNTL2	0.0673162	1	-0.374952	1	0.442268	0.348213	FALSE	FALSE	FALSE
ARPC1A	0.100927	1	-0.089259	1	0.190186	0.574731	FALSE	FALSE	FALSE
ARPC1B	0.835676	0.0400749	1.17024	4.35145e-05	-0.334561	0.476423	TRUE	TRUE	TRUE	C-1
ARPC2	0.0212206	1	0.0720931	1	-0.0508726	0.869347	FALSE	FALSE	FALSE
ARPC3	0.281814	1	0.121562	1	0.160252	0.617833	FALSE	FALSE	FALSE
ARPC3P1	0.238931	1	0.117272	1	0.121659	0.935479	FALSE	FALSE	FALSE
ARPC3P3	0.521841	0.64687	0.0698672	1	0.451974	0.337631	FALSE	FALSE	FALSE
ARPC4	0.289438	1	0.24154	1	0.0478979	0.913548	FALSE	FALSE	FALSE
ARPC4-TTLL3	0.134016	1	-0.164604	1	0.29862	0.426725	FALSE	FALSE	FALSE
ARPC5	0.452587	0.654329	0.345135	1	0.107452	0.800676	FALSE	FALSE	FALSE
ARPC5L	0.00556716	1	0.0836863	1	-0.0781192	0.78517	FALSE	FALSE	FALSE
ARPIN	0.231881	1	0.218001	1	0.0138807	0.974472	FALSE	FALSE	FALSE
ARPIN-AP3S2	-0.312917	1	0.312681	1	-0.625598	0.436679	FALSE	FALSE	FALSE
ARPP19	-0.140082	1	-0.164553	1	0.0244714	0.956157	FALSE	FALSE	FALSE
ARR3	-0.042283	1	0.865473	0.318025	-0.907756	0.342737	FALSE	FALSE	FALSE
ARRB1	-0.334061	1	-0.0182066	1	-0.315854	0.259951	FALSE	FALSE	FALSE
ARRB2	-0.269609	1	0.441403	0.808098	-0.711012	0.0505445	FALSE	FALSE	FALSE
ARRDC1	-0.129706	1	-0.122161	1	-0.00754561	0.98584	FALSE	FALSE	FALSE
ARRDC1-AS1	-0.26884	1	0.0104084	1	-0.279248	0.426668	FALSE	FALSE	FALSE
ARRDC2	0.282277	1	-0.180551	1	0.462828	0.163788	FALSE	FALSE	FALSE
ARRDC3	-0.311944	1	-0.798793	0.0399034	0.486849	0.282467	FALSE	FALSE	FALSE
ARRDC3-AS1	0.389893	1	0.516323	0.851478	-0.12643	0.904307	FALSE	FALSE	FALSE
ARRDC4	-0.240164	1	0.686482	0.38462	-0.926646	0.127967	FALSE	FALSE	FALSE
ARRDC5	0.546621	0.988308	0.417083	1	0.129539	0.939909	FALSE	FALSE	FALSE
ARSA	0.0576717	1	0.210644	1	-0.152973	0.716296	FALSE	FALSE	FALSE
ARSB	-0.287286	1	-0.171238	1	-0.116048	0.853578	FALSE	FALSE	FALSE
ARSD	-0.468869	0.881901	-0.0434787	1	-0.425391	0.465809	FALSE	FALSE	FALSE
ARSDP1	-1.39311	1	-0.894695	1	-0.498419	0.940981	FALSE	FALSE	FALSE
ARSFP1	-1.72374	0.428762	-0.554818	1	-1.16893	0.703815	FALSE	FALSE	FALSE
ARSG	-0.301115	1	-0.629802	0.204494	0.328687	0.44265	FALSE	FALSE	FALSE
ARSH	0.358982	1	0.30901	1	0.0499717	0.978032	FALSE	FALSE	FALSE
ARSI	0.549334	0.871038	-0.147687	1	0.69702	0.412475	FALSE	FALSE	FALSE
ARSJ	-0.169064	1	-0.388571	1	0.219507	0.767647	FALSE	FALSE	FALSE
ARSK	-0.61051	0.395115	-0.321582	1	-0.288928	0.63705	FALSE	FALSE	FALSE
ARSL	1.00976	0.145327	1.71156	5.7308e-05	-0.701796	0.367447	FALSE	TRUE	FALSE
ARSLP1	-1.30343	1	-0.659479	1	-0.643947	0.899672	FALSE	FALSE	FALSE
ART3	0.412634	1	0.338985	1	0.0736497	0.974205	FALSE	FALSE	FALSE
ART4	1.01593	0.291732	-0.357782	1	1.37371	0.154013	FALSE	FALSE	FALSE
ART5	-0.271095	1	-0.466023	1	0.194928	0.931104	FALSE	FALSE	FALSE
ARTN	-0.630294	0.912	-0.739703	0.787879	0.109409	0.954782	FALSE	FALSE	FALSE
ARV1	-0.252909	1	0.152788	1	-0.405697	0.0949182	FALSE	FALSE	FALSE
ARVCF	-0.788119	0.131892	-0.513652	0.759101	-0.274468	0.670922	FALSE	FALSE	FALSE
ARX	0.333868	1	-0.272136	1	0.606004	0.594634	FALSE	FALSE	FALSE
AS3MT	-1.40189	0.121063	-0.160663	1	-1.24123	0.30509	FALSE	FALSE	FALSE
ASAH1	0.0464422	1	0.0634583	1	-0.0170161	0.959024	FALSE	FALSE	FALSE
ASAH1-AS1	0.038795	1	0.204381	1	-0.165586	0.871668	FALSE	FALSE	FALSE
ASAH2	0.479597	1	1.10272	0.422289	-0.623123	0.668142	FALSE	FALSE	FALSE
ASAH2B	-0.407461	1	-0.0740591	1	-0.333402	0.603169	FALSE	FALSE	FALSE
ASAP1	0.145097	1	0.072374	1	0.0727232	0.86243	FALSE	FALSE	FALSE
ASAP1-IT2	0.689971	0.879885	-0.183577	1	0.873548	0.555237	FALSE	FALSE	FALSE
ASAP2	0.270924	1	-0.0937619	1	0.364686	0.612804	FALSE	FALSE	FALSE
ASB1	-0.150746	1	0.0630847	1	-0.21383	0.628372	FALSE	FALSE	FALSE
ASB11	-3.06948	0.023356	-2.69527	0.726285	-0.374214	0.952572	FALSE	FALSE	FALSE
ASB12	-0.655953	0.743012	-0.700593	0.543029	0.0446403	0.97509	FALSE	FALSE	FALSE
ASB13	0.648266	0.239436	0.572431	0.321744	0.0758351	0.903962	FALSE	FALSE	FALSE
ASB14	-0.276588	1	-0.0814988	1	-0.195089	0.777716	FALSE	FALSE	FALSE
ASB16	-0.767812	0.292853	-0.24661	1	-0.521202	0.464926	FALSE	FALSE	FALSE
ASB16-AS1	-0.261511	1	-0.155192	1	-0.106318	0.82077	FALSE	FALSE	FALSE
ASB3	-0.0581602	1	-0.162533	1	0.104373	0.855822	FALSE	FALSE	FALSE
ASB4	-1.19598	0.318249	-0.639948	1	-0.556036	0.742844	FALSE	FALSE	FALSE
ASB6	-0.145368	1	-0.0617797	1	-0.0835885	0.728395	FALSE	FALSE	FALSE
ASB7	0.148301	1	0.168857	1	-0.0205565	0.957289	FALSE	FALSE	FALSE
ASB8	-0.195483	1	0.00617781	1	-0.201661	0.251497	FALSE	FALSE	FALSE
ASB9	-1.14994	0.126675	-0.369067	1	-0.780876	0.496549	FALSE	FALSE	FALSE
ASCC1	0.0870997	1	0.276033	1	-0.188933	0.337631	FALSE	FALSE	FALSE
ASCC2	-0.13002	1	-0.200858	1	0.0708373	0.833126	FALSE	FALSE	FALSE
ASCC3	0.514383	0.595711	0.625875	0.218712	-0.111492	0.85164	FALSE	FALSE	FALSE
ASCL1	0.50719	1	-1.3308	0.0444898	1.83799	0.0633834	FALSE	FALSE	FALSE
ASCL2	1.58944	0.0351635	0.25191	1	1.33753	0.136747	FALSE	FALSE	FALSE
ASCL5	-1.284	0.251704	-1.33278	0.142278	0.048784	0.980865	FALSE	FALSE	FALSE
ASF1A	-0.278325	1	-0.214028	1	-0.0642973	0.846439	FALSE	FALSE	FALSE
ASGR1	0.321683	1	0.824637	0.364486	-0.502954	0.616159	FALSE	FALSE	FALSE
ASGR2	0.859255	0.62248	0.374835	1	0.48442	0.760166	FALSE	FALSE	FALSE
ASH1L	-0.0756168	1	-0.0348869	1	-0.0407299	0.93792	FALSE	FALSE	FALSE
ASH1L-AS1	-0.110459	1	0.225747	1	-0.336206	0.4755	FALSE	FALSE	FALSE
ASH2L	-0.17585	1	0.0142201	1	-0.19007	0.366007	FALSE	FALSE	FALSE
ASIC1	-0.509968	0.716227	-1.02208	0.00774267	0.51211	0.338298	FALSE	FALSE	FALSE
ASIC2	1.65363	0.0961389	0.720723	0.878663	0.932904	0.534832	FALSE	TRUE	FALSE
ASIC3	0.118294	1	-0.108741	1	0.227035	0.869218	FALSE	FALSE	FALSE
ASL	0.287505	1	0.546192	0.16074	-0.258687	0.379767	FALSE	FALSE	FALSE
ASLP1	0.0316332	1	0.032825	1	-0.00119177	0.999031	FALSE	FALSE	FALSE
ASNS	-0.955664	0.161611	-0.838822	0.337487	-0.116841	0.922678	FALSE	FALSE	FALSE
ASNSD1	-0.0957529	1	0.11012	1	-0.205873	0.249688	FALSE	FALSE	FALSE
ASPA	0.0496716	1	-0.456086	0.875178	0.505757	0.296734	FALSE	FALSE	FALSE
ASPDH	0.405588	1	0.0524426	1	0.353145	0.821581	FALSE	FALSE	FALSE
ASPG	-0.428931	1	-2.06301	0.0180686	1.63408	0.341352	FALSE	FALSE	FALSE
ASPH	-0.318661	1	0.0539365	1	-0.372597	0.307304	FALSE	FALSE	FALSE
ASPHD1	-0.950757	0.15331	-0.32476	1	-0.625998	0.463152	FALSE	FALSE	FALSE
ASPHD2	0.456249	0.963305	-0.159528	1	0.615778	0.283706	FALSE	FALSE	FALSE
ASPM	1.21911	0.168802	0.378389	1	0.840724	0.388673	FALSE	FALSE	FALSE
ASPN	0.527887	0.956484	-0.17677	1	0.704657	0.406253	FALSE	FALSE	FALSE
ASPRV1	0.607307	0.315834	0.282753	1	0.324554	0.45212	FALSE	FALSE	FALSE
ASPSCR1	-0.298845	1	-0.117529	1	-0.181316	0.615504	FALSE	FALSE	FALSE
ASRGL1	0.304887	1	0.648166	0.210859	-0.343278	0.506993	FALSE	FALSE	FALSE
ASS1	0.150592	1	0.956057	0.02295	-0.805466	0.130341	FALSE	FALSE	FALSE
ASS1P12	0.311043	1	0.0680815	1	0.242962	0.889824	FALSE	FALSE	FALSE
ASS1P2	0.265066	1	-0.379706	1	0.644772	0.667083	FALSE	FALSE	FALSE
ASTE1	0.218184	1	0.314941	1	-0.0967567	0.728907	FALSE	FALSE	FALSE
ASTL	-0.206619	1	-0.76106	0.747141	0.554441	0.703821	FALSE	FALSE	FALSE
ASTN1	-0.356375	1	-0.0495085	1	-0.306866	0.86133	FALSE	FALSE	FALSE
ASTN2	-1.24292	0.0432891	0.0567129	1	-1.29963	0.133175	FALSE	FALSE	FALSE
ASXL1	-0.0037682	1	-0.127524	1	0.123756	0.561935	FALSE	FALSE	FALSE
ASXL2	0.09135	1	0.189697	1	-0.0983472	0.852111	FALSE	FALSE	FALSE
ASXL3	-0.933085	0.217251	-1.06775	0.282796	0.134662	0.927495	FALSE	FALSE	FALSE
ATAD2	-0.207268	1	0.187663	1	-0.39493	0.431063	FALSE	FALSE	FALSE
ATAD2B	0.23291	1	0.264342	1	-0.0314322	0.946052	FALSE	FALSE	FALSE
ATAD3A	-0.153305	1	0.24617	1	-0.399475	0.169239	FALSE	FALSE	FALSE
ATAD3B	0.0773345	1	0.330333	1	-0.252999	0.693092	FALSE	FALSE	FALSE
ATAD3C	0.971239	0.26971	0.175906	1	0.795332	0.420672	FALSE	FALSE	FALSE
ATAD5	0.475079	0.812954	0.0977382	1	0.377341	0.427668	FALSE	FALSE	FALSE
ATCAY	-0.667915	0.888999	-2.85923	0.00237667	2.19131	0.124324	FALSE	FALSE	FALSE
ATE1	0.235209	1	0.346008	1	-0.110799	0.801319	FALSE	FALSE	FALSE
ATE1OSP	0.0517566	1	-0.778863	0.794372	0.830619	0.570776	FALSE	FALSE	FALSE
ATF1	0.0306274	1	-0.043294	1	0.0739214	0.810287	FALSE	FALSE	FALSE
ATF2	-0.0621398	1	0.0465773	1	-0.108717	0.784647	FALSE	FALSE	FALSE
ATF3	0.94777	0.366029	0.658553	0.677109	0.289217	0.819162	FALSE	FALSE	FALSE
ATF4	-0.345831	1	-0.164141	1	-0.18169	0.632677	FALSE	FALSE	FALSE
ATF5	0.130052	1	0.404502	0.834285	-0.27445	0.338817	FALSE	FALSE	FALSE
ATF6	-0.126205	1	-0.0290081	1	-0.097197	0.735019	FALSE	FALSE	FALSE
ATF6-DT	-0.249412	1	0.418226	1	-0.667638	0.496782	FALSE	FALSE	FALSE
ATF7	-0.130999	1	-0.088681	1	-0.0423184	0.878995	FALSE	FALSE	FALSE
ATF7IP	0.0608476	1	-0.155041	1	0.215889	0.553915	FALSE	FALSE	FALSE
ATF7IP2	0.269711	1	0.094775	1	0.174936	0.588989	FALSE	FALSE	FALSE
ATG10	-0.0634132	1	-0.0266306	1	-0.0367826	0.920457	FALSE	FALSE	FALSE
ATG101	-0.381241	0.980553	-0.0533261	1	-0.327915	0.250185	FALSE	FALSE	FALSE
ATG12	0.198808	1	0.228038	1	-0.02923	0.930793	FALSE	FALSE	FALSE
ATG12P1	0.606466	0.959935	-0.758712	0.753999	1.36518	0.245018	FALSE	FALSE	FALSE
ATG12P2	-0.640406	0.873962	-0.681938	0.869367	0.0415326	0.981793	FALSE	FALSE	FALSE
ATG13	-0.110862	1	-0.126925	1	0.0160625	0.960303	FALSE	FALSE	FALSE
ATG14	-0.143792	1	-0.0811461	1	-0.0626461	0.880798	FALSE	FALSE	FALSE
ATG16L2	0.0572679	1	-0.080229	1	0.137497	0.867374	FALSE	FALSE	FALSE
ATG2A	-0.131572	1	0.206252	1	-0.337824	0.174551	FALSE	FALSE	FALSE
ATG2B	-0.0867739	1	0.222391	1	-0.309165	0.434871	FALSE	FALSE	FALSE
ATG3	-0.0793826	1	0.111034	1	-0.190417	0.217383	FALSE	FALSE	FALSE
ATG4A	-0.276536	1	0.522893	0.382466	-0.799429	0.0260653	FALSE	FALSE	FALSE
ATG4B	-0.0238314	1	0.147014	1	-0.170846	0.560579	FALSE	FALSE	FALSE
ATG4C	-0.209327	1	-0.0619268	1	-0.1474	0.633791	FALSE	FALSE	FALSE
ATG4D	0.0471847	1	0.546806	0.149024	-0.499621	0.0720024	FALSE	FALSE	FALSE
ATG5	0.172076	1	0.179276	1	-0.00720058	0.983888	FALSE	FALSE	FALSE
ATG7	-0.037721	1	0.0765552	1	-0.114276	0.523863	FALSE	FALSE	FALSE
ATG9A	0.0752045	1	0.347725	1	-0.27252	0.179874	FALSE	FALSE	FALSE
ATG9B	1.03138	0.274487	0.969113	0.211527	0.0622692	0.969171	FALSE	TRUE	FALSE
ATIC	0.108227	1	0.253174	1	-0.144946	0.445981	FALSE	FALSE	FALSE
ATL1	-0.0319102	1	-0.220165	1	0.188255	0.625663	FALSE	FALSE	FALSE
ATL2	0.133149	1	0.354525	1	-0.221375	0.422599	FALSE	FALSE	FALSE
ATL3	0.0260235	1	0.117428	1	-0.0914047	0.806316	FALSE	FALSE	FALSE
ATM	-0.137075	1	-0.140449	1	0.00337426	0.99539	FALSE	FALSE	FALSE
ATMIN	-0.0707263	1	0.100414	1	-0.17114	0.450296	FALSE	FALSE	FALSE
ATN1	-0.181036	1	-0.0354643	1	-0.145572	0.555989	FALSE	FALSE	FALSE
ATOH1	4.49009	0.00500418	3.97856	5.75833e-06	0.511533	0.864028	TRUE	TRUE	TRUE	C-5
ATOH7	-0.822943	0.71062	-0.386941	1	-0.436002	0.804087	FALSE	FALSE	FALSE
ATOH8	-0.458594	0.896947	-0.521345	0.708925	0.0627504	0.939973	FALSE	FALSE	FALSE
ATOX1	0.0858093	1	0.109203	1	-0.0233933	0.969683	FALSE	FALSE	FALSE
ATOX1-AS1	0.605795	0.952305	-0.0581595	1	0.663954	0.629492	FALSE	FALSE	FALSE
ATP10A	-0.483646	0.905869	-0.177613	1	-0.306033	0.687945	FALSE	FALSE	FALSE
ATP10B	1.18347	0.0504734	0.825635	0.247408	0.35784	0.700951	FALSE	FALSE	FALSE
ATP10D	0.00722264	1	-0.0506149	1	0.0578375	0.930032	FALSE	FALSE	FALSE
ATP11A	0.564814	0.681881	0.151631	1	0.413184	0.518322	FALSE	FALSE	FALSE
ATP11B	-0.184042	1	-0.20528	1	0.0212384	0.973831	FALSE	FALSE	FALSE
ATP11C	-0.106271	1	0.0195957	1	-0.125866	0.752438	FALSE	FALSE	FALSE
ATP13A1	0.035773	1	0.304196	1	-0.268423	0.238881	FALSE	FALSE	FALSE
ATP13A2	-0.225122	1	0.0611938	1	-0.286316	0.234897	FALSE	FALSE	FALSE
ATP13A3	0.0658411	1	-0.0835722	1	0.149413	0.800943	FALSE	FALSE	FALSE
ATP13A3-DT	-0.218228	1	-1.0065	0.0857559	0.788277	0.28027	FALSE	FALSE	FALSE
ATP13A4	-1.11351	0.170631	-1.97389	0.000775153	0.860372	0.406034	FALSE	FALSE	FALSE
ATP13A4-AS1	-1.12819	0.250273	-2.52305	0.00043161	1.39486	0.242174	FALSE	FALSE	FALSE
ATP13A5	-1.35618	0.337875	-2.00036	0.321744	0.644177	0.822389	FALSE	FALSE	FALSE
ATP1A1	0.7057	0.134851	0.905653	0.00770957	-0.199953	0.713513	FALSE	FALSE	FALSE
ATP1A1-AS1	-0.204042	1	0.155655	1	-0.359697	0.453802	FALSE	FALSE	FALSE
ATP1A2	0.152201	1	-0.390979	1	0.54318	0.651434	FALSE	FALSE	FALSE
ATP1A3	-0.224792	1	-0.505268	0.869765	0.280476	0.726374	FALSE	FALSE	FALSE
ATP1B1	-0.361263	1	0.24641	1	-0.607673	0.161346	FALSE	FALSE	FALSE
ATP1B2	-0.226495	1	-0.336131	1	0.109636	0.924926	FALSE	FALSE	FALSE
ATP1B3	0.888238	0.15331	2.10043	2.92007e-08	-1.21219	0.0549333	FALSE	TRUE	FALSE
ATP2A1	0.422556	1	0.198237	1	0.224319	0.827934	FALSE	FALSE	FALSE
ATP2A1-AS1	0.446161	1	-0.359708	1	0.805869	0.496782	FALSE	FALSE	FALSE
ATP2A2	0.213407	1	0.235093	1	-0.0216852	0.972514	FALSE	FALSE	FALSE
ATP2A3	0.46463	0.81519	-0.0513114	1	0.515941	0.264637	FALSE	FALSE	FALSE
ATP2B1	0.363146	1	0.413235	0.868097	-0.0500883	0.917149	FALSE	FALSE	FALSE
ATP2B1-AS1	0.368217	1	0.0607846	1	0.307432	0.624994	FALSE	FALSE	FALSE
ATP2B4	0.281027	1	-0.440482	0.879773	0.721508	0.0821885	FALSE	FALSE	FALSE
ATP2C1	0.0871218	1	0.182092	1	-0.0949702	0.787704	FALSE	FALSE	FALSE
ATP2C2	1.8892	0.0108809	1.65393	0.000622342	0.235269	0.86133	TRUE	TRUE	TRUE	C-2
ATP2C2-AS1	1.55017	0.037097	1.4394	0.00186603	0.110772	0.937076	TRUE	TRUE	TRUE	C-2
ATP4A	-2.95637	0.333563	-3.74943	0.306748	0.793059	0.902283	FALSE	FALSE	FALSE
ATP5F1A	-0.225923	1	0.517273	0.435222	-0.743195	0.036134	FALSE	FALSE	FALSE
ATP5F1B	-0.160273	1	0.548445	0.300138	-0.708718	0.0371422	FALSE	FALSE	FALSE
ATP5F1C	-0.120874	1	0.387811	0.9518	-0.508685	0.0628674	FALSE	FALSE	FALSE
ATP5F1D	-0.111332	1	0.463751	0.797693	-0.575083	0.174974	FALSE	FALSE	FALSE
ATP5F1E	-0.1015	1	-0.03691	1	-0.0645895	0.898876	FALSE	FALSE	FALSE
ATP5F1EP2	0.0209945	1	0.0721804	1	-0.0511859	0.97509	FALSE	FALSE	FALSE
ATP5MC1	-0.261197	1	0.41208	0.978966	-0.673277	0.0935418	FALSE	FALSE	FALSE
ATP5MC1P2	0.375057	1	-0.987884	0.490316	1.36294	0.308824	FALSE	FALSE	FALSE
ATP5MC1P5	1.83124	0.308344	1.4081	0.302577	0.423141	0.879629	FALSE	FALSE	FALSE
ATP5MC2	-0.173946	1	0.0756471	1	-0.249593	0.500408	FALSE	FALSE	FALSE
ATP5MC3	-0.0647847	1	0.784897	0.0146121	-0.849682	0.0265766	FALSE	FALSE	FALSE
ATP5ME	-0.25563	1	0.214273	1	-0.469903	0.238703	FALSE	FALSE	FALSE
ATP5MF	0.00372751	1	0.365897	1	-0.36217	0.285411	FALSE	FALSE	FALSE
ATP5MG	-0.141871	1	0.211998	1	-0.353868	0.199539	FALSE	FALSE	FALSE
ATP5MGP7	-1.99738	0.0526667	-1.03961	0.64666	-0.957775	0.599318	FALSE	FALSE	FALSE
ATP5MJ	-0.0468941	1	0.474972	0.564963	-0.521867	0.103812	FALSE	FALSE	FALSE
ATP5MK	-0.138409	1	0.424684	0.847321	-0.563094	0.0912948	FALSE	FALSE	FALSE
ATP5PB	0.00618416	1	0.541923	0.221705	-0.535739	0.0672628	FALSE	FALSE	FALSE
ATP5PD	-0.192148	1	0.295786	1	-0.487934	0.0869192	FALSE	FALSE	FALSE
ATP5PDP4	0.277991	1	0.290311	1	-0.0123197	0.99443	FALSE	FALSE	FALSE
ATP5PF	-0.179014	1	0.424161	0.848168	-0.603174	0.0708009	FALSE	FALSE	FALSE
ATP5PO	-0.205375	1	0.193123	1	-0.398497	0.203122	FALSE	FALSE	FALSE
ATP6AP1	-0.319977	1	-0.0398683	1	-0.280108	0.217973	FALSE	FALSE	FALSE
ATP6AP1L	-0.353523	1	-0.366625	1	0.0131013	0.985667	FALSE	FALSE	FALSE
ATP6AP2	0.191734	1	0.0957265	1	0.0960072	0.733309	FALSE	FALSE	FALSE
ATP6V0A1	0.266595	1	0.648659	0.0373515	-0.382064	0.20504	FALSE	FALSE	FALSE
ATP6V0A2	-0.134188	1	-0.00387366	1	-0.130314	0.653314	FALSE	FALSE	FALSE
ATP6V0B	-0.362246	1	0.00100594	1	-0.363252	0.231764	FALSE	FALSE	FALSE
ATP6V0C	-0.0614232	1	0.133599	1	-0.195022	0.422557	FALSE	FALSE	FALSE
ATP6V0D1	0.0216042	1	0.282761	1	-0.261157	0.235546	FALSE	FALSE	FALSE
ATP6V0D1-DT	-0.0912439	1	-0.300333	1	0.209089	0.720635	FALSE	FALSE	FALSE
ATP6V0D2	0.862816	0.5225	0.257716	1	0.605101	0.634113	FALSE	FALSE	FALSE
ATP6V0E1	-0.133072	1	-0.0739846	1	-0.0590875	0.851051	FALSE	FALSE	FALSE
ATP6V0E2	-1.13374	0.0467525	-0.489227	1	-0.644512	0.443428	FALSE	FALSE	FALSE
ATP6V0E2-AS1	0.295147	1	-0.515545	0.944924	0.810692	0.29	FALSE	FALSE	FALSE
ATP6V1A	-0.15964	1	0.0979778	1	-0.257617	0.406001	FALSE	FALSE	FALSE
ATP6V1B1	0.11284	1	1.87782	0.00457688	-1.76498	0.128638	FALSE	FALSE	FALSE
ATP6V1B2	0.225035	1	0.471477	0.418968	-0.246442	0.385754	FALSE	FALSE	FALSE
ATP6V1C1	-0.0476524	1	0.191809	1	-0.239461	0.303977	FALSE	FALSE	FALSE
ATP6V1C2	-0.192495	1	0.135258	1	-0.327754	0.492021	FALSE	FALSE	FALSE
ATP6V1D	-0.0514717	1	0.166764	1	-0.218236	0.452938	FALSE	FALSE	FALSE
ATP6V1E1	-0.188068	1	0.00908355	1	-0.197152	0.287089	FALSE	FALSE	FALSE
ATP6V1E2	-0.585262	0.36737	-0.162618	1	-0.422644	0.353139	FALSE	FALSE	FALSE
ATP6V1F	-0.262376	1	-0.180379	1	-0.0819967	0.835591	FALSE	FALSE	FALSE
ATP6V1FNB	0.784762	0.239268	0.448456	0.998193	0.336307	0.646699	FALSE	FALSE	FALSE
ATP6V1G1	-0.386636	0.918244	-0.461319	0.454432	0.0746824	0.838047	FALSE	FALSE	FALSE
ATP6V1H	-0.505327	0.470062	-0.0301166	1	-0.475211	0.15265	FALSE	FALSE	FALSE
ATP7A	0.119117	1	-0.121756	1	0.240873	0.634996	FALSE	FALSE	FALSE
ATP7B	1.08497	0.061179	1.13572	0.00966774	-0.0507489	0.963762	FALSE	FALSE	FALSE
ATP8A1	-0.466162	0.939407	0.407838	1	-0.874	0.144747	FALSE	FALSE	FALSE
ATP8B1	0.0808386	1	0.239099	1	-0.158261	0.743012	FALSE	FALSE	FALSE
ATP8B2	0.559471	0.514563	0.0636363	1	0.495834	0.297354	FALSE	FALSE	FALSE
ATP8B3	0.119241	1	-0.808618	0.537105	0.927859	0.396176	FALSE	FALSE	FALSE
ATP8B4	0.930048	0.12915	0.3292	1	0.600848	0.370105	FALSE	FALSE	FALSE
ATP9A	0.279642	1	-0.239791	1	0.519433	0.202902	FALSE	FALSE	FALSE
ATP9B	0.0201445	1	-0.328258	1	0.348403	0.170822	FALSE	FALSE	FALSE
ATPAF1	-0.564829	0.360574	-0.163747	1	-0.401082	0.318331	FALSE	FALSE	FALSE
ATPAF2	-0.263236	1	0.11072	1	-0.373956	0.0854524	FALSE	FALSE	FALSE
ATPSCKMT	0.0297791	1	0.249785	1	-0.220006	0.38044	FALSE	FALSE	FALSE
ATR	-0.0540782	1	0.146826	1	-0.200904	0.53191	FALSE	FALSE	FALSE
ATRAID	-0.253489	1	-0.0530505	1	-0.200438	0.444092	FALSE	FALSE	FALSE
ATRIP	-0.052354	1	-0.305065	1	0.252711	0.816992	FALSE	FALSE	FALSE
ATRN	0.120953	1	0.770032	0.0263115	-0.649079	0.08654	FALSE	FALSE	FALSE
ATRNL1	-0.304274	1	0.0902171	1	-0.394491	0.728882	FALSE	FALSE	FALSE
ATRX	-0.176311	1	-0.104022	1	-0.0722892	0.889824	FALSE	FALSE	FALSE
ATXN1	0.073191	1	0.077313	1	-0.00412199	0.992517	FALSE	FALSE	FALSE
ATXN1-AS1	-0.0464109	1	-0.064749	1	0.0183381	0.972514	FALSE	FALSE	FALSE
ATXN10	-0.30053	1	0.227754	1	-0.528284	0.0420954	FALSE	FALSE	FALSE
ATXN1L	-0.0303729	1	-0.012358	1	-0.0180149	0.974786	FALSE	FALSE	FALSE
ATXN2	-0.21128	1	0.148509	1	-0.359789	0.116152	FALSE	FALSE	FALSE
ATXN2L	-0.0349508	1	0.106679	1	-0.14163	0.5304	FALSE	FALSE	FALSE
ATXN3	0.0334256	1	-0.112164	1	0.145589	0.476778	FALSE	FALSE	FALSE
ATXN7	-0.132834	1	0.0346605	1	-0.167495	0.597619	FALSE	FALSE	FALSE
ATXN7L1	-0.0529153	1	0.00350551	1	-0.0564208	0.811194	FALSE	FALSE	FALSE
ATXN7L2	0.131031	1	0.230385	1	-0.0993546	0.852788	FALSE	FALSE	FALSE
ATXN7L3	0.0863072	1	0.173913	1	-0.0876055	0.789904	FALSE	FALSE	FALSE
ATXN7L3-AS1	0.220497	1	0.0544118	1	0.166086	0.840878	FALSE	FALSE	FALSE
ATXN7L3B	-0.178749	1	-0.470494	0.47395	0.291745	0.320602	FALSE	FALSE	FALSE
AUH	-0.358245	1	0.0853029	1	-0.443548	0.224788	FALSE	FALSE	FALSE
AUNIP	-0.0684223	1	0.0978448	1	-0.166267	0.817163	FALSE	FALSE	FALSE
AUP1	-0.224825	1	0.13584	1	-0.360665	0.189693	FALSE	FALSE	FALSE
AURKA	0.640632	0.516466	0.717671	0.203738	-0.0770382	0.931442	FALSE	FALSE	FALSE
AURKAIP1	-0.220518	1	0.271778	1	-0.492297	0.183604	FALSE	FALSE	FALSE
AURKAP1	-0.0510601	1	0.198568	1	-0.249628	0.844811	FALSE	FALSE	FALSE
AURKAP2	-1.2104	0.520986	-0.634396	1	-0.576007	0.792213	FALSE	FALSE	FALSE
AURKB	1.02992	0.180134	0.257001	1	0.772923	0.315987	FALSE	FALSE	FALSE
AURKC	0.110947	1	-0.00704482	1	0.117992	0.923604	FALSE	FALSE	FALSE
AUTS2	-0.420099	1	0.656435	0.390951	-1.07653	0.0465399	FALSE	FALSE	FALSE
AVEN	-0.415853	0.845078	0.162054	1	-0.577907	0.0604884	FALSE	FALSE	FALSE
AVIL	0.0829528	1	-0.438041	0.939306	0.520994	0.308796	FALSE	FALSE	FALSE
AVL9	0.149701	1	0.164936	1	-0.0152347	0.976818	FALSE	FALSE	FALSE
AVPI1	0.231784	1	0.0927648	1	0.13902	0.752832	FALSE	FALSE	FALSE
AVPR1A	-0.157748	1	-0.800557	0.407844	0.642809	0.465402	FALSE	FALSE	FALSE
AVPR1B	-0.70616	0.834169	0.157374	1	-0.863534	0.495953	FALSE	FALSE	FALSE
AVPR2	-0.798913	0.498216	-0.539251	0.973301	-0.259662	0.840267	FALSE	FALSE	FALSE
AXDND1	1.27772	0.0701632	1.18658	0.0245498	0.0911414	0.946293	FALSE	TRUE	FALSE
AXIN1	0.197539	1	0.291659	1	-0.0941198	0.756355	FALSE	FALSE	FALSE
AXIN2	0.204545	1	-0.94329	0.0230573	1.14783	0.0371422	FALSE	FALSE	FALSE
AXL	0.217722	1	-0.10433	1	0.322052	0.498732	FALSE	FALSE	FALSE
AZGP1	-1.452	0.0492211	-0.393151	1	-1.05885	0.29333	FALSE	FALSE	FALSE
AZI2	-0.168993	1	0.0956923	1	-0.264685	0.422599	FALSE	FALSE	FALSE
AZIN1	0.0318673	1	0.17493	1	-0.143063	0.675996	FALSE	FALSE	FALSE
AZIN2	-0.0404204	1	-0.299126	1	0.258706	0.701891	FALSE	FALSE	FALSE
B3GALNT1	-1.42352	0.0107272	-1.41859	0.0183641	-0.00493778	0.996732	TRUE	FALSE	FALSE
B3GALNT1P1	-0.109843	1	0.137361	1	-0.247204	0.89541	FALSE	FALSE	FALSE
B3GALT2	0.367641	1	-0.58446	0.678117	0.952102	0.151981	FALSE	FALSE	FALSE
B3GALT5	2.81905	0.0107467	1.59453	0.100854	1.22451	0.46457	FALSE	FALSE	FALSE
B3GALT5-AS1	1.77322	0.337488	-0.372872	1	2.14609	0.21562	FALSE	FALSE	FALSE
B3GALT6	-0.219535	1	-0.209855	1	-0.00967967	0.983128	FALSE	FALSE	FALSE
B3GALT9	-0.132511	1	0.0113	1	-0.143811	0.660354	FALSE	FALSE	FALSE
B3GAT1	-2.684	0.00747982	-1.70523	0.557805	-0.978771	0.714762	FALSE	FALSE	FALSE
B3GAT1-DT	-0.144615	1	0.354037	1	-0.498652	0.438987	FALSE	FALSE	FALSE
B3GAT2	-0.0364161	1	0.150702	1	-0.187118	0.757296	FALSE	FALSE	FALSE
B3GAT3	-0.352845	1	-0.208527	1	-0.144319	0.766951	FALSE	FALSE	FALSE
B3GLCT	-0.326793	1	-0.235415	1	-0.0913778	0.849092	FALSE	FALSE	FALSE
B3GNT2	0.174993	1	0.439842	0.808098	-0.26485	0.528253	FALSE	FALSE	FALSE
B3GNT3	0.155931	1	0.183836	1	-0.0279054	0.958893	FALSE	FALSE	FALSE
B3GNT4	-0.321729	1	0.271112	1	-0.59284	0.588989	FALSE	FALSE	FALSE
B3GNT5	1.27273	0.0608866	0.861459	0.27292	0.411275	0.693758	FALSE	FALSE	FALSE
B3GNT6	0.508257	1	-0.446764	1	0.955021	0.303977	FALSE	FALSE	FALSE
B3GNT7	0.476976	0.821003	0.0693696	1	0.407607	0.447466	FALSE	FALSE	FALSE
B3GNT8	1.93254	0.0131652	1.86371	0.000144925	0.06883	0.967019	TRUE	TRUE	TRUE	C-1
B3GNT9	0.170897	1	-0.543235	0.361907	0.714132	0.0593044	FALSE	FALSE	FALSE
B4GALNT1	0.777173	0.552912	0.128101	1	0.649073	0.546995	FALSE	FALSE	FALSE
B4GALNT2	-2.07963	0.0682228	-0.98672	1	-1.09291	0.811088	FALSE	FALSE	FALSE
B4GALNT3	-0.560949	0.532143	-0.986154	0.00534909	0.425204	0.407618	FALSE	FALSE	FALSE
B4GALNT4	0.201705	1	-0.176585	1	0.37829	0.789236	FALSE	FALSE	FALSE
B4GALT1	0.066775	1	-0.173985	1	0.24076	0.490949	FALSE	FALSE	FALSE
B4GALT1-AS1	0.219365	1	0.297418	1	-0.0780531	0.889824	FALSE	FALSE	FALSE
B4GALT2	-0.102039	1	-0.386509	1	0.28447	0.431063	FALSE	FALSE	FALSE
B4GALT3	-0.160629	1	-0.0795922	1	-0.0810372	0.733309	FALSE	FALSE	FALSE
B4GALT4	0.41221	1	-0.260562	1	0.672771	0.155877	FALSE	FALSE	FALSE
B4GALT4-AS1	-0.472485	1	-0.486505	1	0.0140204	0.992808	FALSE	FALSE	FALSE
B4GALT5	0.63351	0.360886	0.29563	1	0.337879	0.553787	FALSE	FALSE	FALSE
B4GALT6	0.209756	1	0.467214	0.858075	-0.257458	0.672461	FALSE	FALSE	FALSE
B4GALT7	-0.137148	1	-0.0239784	1	-0.11317	0.778061	FALSE	FALSE	FALSE
B4GAT1	-0.478575	0.531376	0.0030787	1	-0.481653	0.109477	FALSE	FALSE	FALSE
B9D1	-0.15867	1	-0.377515	1	0.218845	0.57894	FALSE	FALSE	FALSE
B9D2	0.1069	1	-0.00394782	1	0.110848	0.82077	FALSE	FALSE	FALSE
BAALC	-1.3987	0.0268719	-0.845337	0.496893	-0.553367	0.617851	FALSE	FALSE	FALSE
BABAM1	-0.178311	1	-0.0815465	1	-0.0967642	0.737321	FALSE	FALSE	FALSE
BABAM2	0.0778377	1	0.109123	1	-0.0312857	0.909436	FALSE	FALSE	FALSE
BABAM2-AS1	0.900778	0.433147	-0.12476	1	1.02554	0.317964	FALSE	FALSE	FALSE
BACE1	-0.290241	1	-0.464405	0.507677	0.174164	0.602384	FALSE	FALSE	FALSE
BACE1-AS	-0.274174	1	-0.140329	1	-0.133844	0.812545	FALSE	FALSE	FALSE
BACE2	0.0519678	1	-0.202671	1	0.254639	0.477835	FALSE	FALSE	FALSE
BACH1	0.400858	1	0.0294109	1	0.371447	0.418858	FALSE	FALSE	FALSE
BAD	-0.239397	1	-0.443713	0.847264	0.204315	0.690711	FALSE	FALSE	FALSE
BAG1	-0.174497	1	-0.227007	1	0.0525102	0.891549	FALSE	FALSE	FALSE
BAG2	-0.327759	1	-0.13836	1	-0.189398	0.773169	FALSE	FALSE	FALSE
BAG3	-0.0897396	1	0.0861381	1	-0.175878	0.584805	FALSE	FALSE	FALSE
BAG4	0.0769959	1	0.142032	1	-0.0650363	0.833164	FALSE	FALSE	FALSE
BAG5	0.0823957	1	0.0296718	1	0.0527238	0.870535	FALSE	FALSE	FALSE
BAGE2	-2.50036	0.0219324	-0.433322	1	-2.06703	0.242174	FALSE	FALSE	FALSE
BAHCC1	-0.693963	0.252485	-0.720203	0.274651	0.0262407	0.97751	FALSE	FALSE	FALSE
BAHD1	-0.0796792	1	-0.00814473	1	-0.0715345	0.773077	FALSE	FALSE	FALSE
BAIAP2	-0.792583	0.12111	-1.22929	0.000333829	0.436707	0.424404	FALSE	FALSE	FALSE
BAIAP2-DT	-0.162941	1	-0.539296	0.149225	0.376355	0.149024	FALSE	FALSE	FALSE
BAIAP2L1	-0.130255	1	-0.0689236	1	-0.0613316	0.851614	FALSE	FALSE	FALSE
BAIAP2L2	2.18548	0.00977451	1.68835	0.000748905	0.497136	0.702676	TRUE	TRUE	TRUE	C-4
BAIAP3	-0.104283	1	-0.486074	0.936157	0.381791	0.648472	FALSE	FALSE	FALSE
BAK1	0.726008	0.216579	1.08299	0.00138132	-0.356983	0.529832	FALSE	TRUE	FALSE
BAK1P1	1.30889	0.143033	1.5787	0.00463103	-0.269813	0.849982	FALSE	FALSE	FALSE
BAMBI	0.766605	0.434589	0.523101	0.844769	0.243503	0.803619	FALSE	FALSE	FALSE
BANF1	-0.114374	1	0.0583465	1	-0.17272	0.525997	FALSE	FALSE	FALSE
BANF1P3	-0.248689	1	0.157391	1	-0.40608	0.530782	FALSE	FALSE	FALSE
BANK1	2.11937	0.017232	0.538994	0.950006	1.58038	0.145637	FALSE	FALSE	FALSE
BANP	-0.0538055	1	0.0325577	1	-0.0863632	0.795864	FALSE	FALSE	FALSE
BAP1	-0.198077	1	0.130605	1	-0.328681	0.055251	FALSE	FALSE	FALSE
BARD1	0.303175	1	-0.0115353	1	0.31471	0.545887	FALSE	FALSE	FALSE
BARX1	-0.0630627	1	-0.318789	1	0.255727	0.654661	FALSE	FALSE	FALSE
BARX2	0.635083	0.401732	0.10107	1	0.534013	0.281126	FALSE	FALSE	FALSE
BASP1	-0.220041	1	-1.08511	0.0714036	0.865074	0.271039	FALSE	FALSE	FALSE
BATF	0.431531	0.999286	0.323971	1	0.107561	0.888836	FALSE	FALSE	FALSE
BATF2	-0.0114892	1	0.651366	0.0915045	-0.662855	0.0675591	FALSE	FALSE	FALSE
BATF3	0.429841	1	0.151642	1	0.278199	0.769812	FALSE	FALSE	FALSE
BAX	0.556285	0.337793	0.525248	0.362706	0.031037	0.957275	FALSE	FALSE	FALSE
BAZ1A	0.375551	1	0.0790737	1	0.296478	0.349022	FALSE	FALSE	FALSE
BAZ1A-AS1	-0.0304652	1	-0.185334	1	0.154869	0.767137	FALSE	FALSE	FALSE
BAZ1B	-0.0317814	1	0.0177438	1	-0.0495252	0.777503	FALSE	FALSE	FALSE
BAZ2A	0.0926598	1	0.194875	1	-0.102215	0.72096	FALSE	FALSE	FALSE
BAZ2B	0.12543	1	0.338934	1	-0.213505	0.478627	FALSE	FALSE	FALSE
BAZ2B-AS1	-0.295953	1	0.233427	1	-0.52938	0.174144	FALSE	FALSE	FALSE
BBC3	0.679783	0.424962	0.390887	1	0.288896	0.701138	FALSE	FALSE	FALSE
BBIP1	-0.173214	1	-0.12121	1	-0.052004	0.894774	FALSE	FALSE	FALSE
BBLN	-0.101121	1	-0.0364457	1	-0.0646748	0.908473	FALSE	FALSE	FALSE
BBOF1	0.253787	1	-0.137678	1	0.391466	0.234897	FALSE	FALSE	FALSE
BBOX1	1.1516	0.366806	1.12817	0.244065	0.0234302	0.990653	FALSE	FALSE	FALSE
BBOX1-AS1	1.46253	0.185658	1.81046	0.00206662	-0.347924	0.836582	FALSE	TRUE	FALSE
BBS1	-0.371855	1	-0.293467	1	-0.0783882	0.836038	FALSE	FALSE	FALSE
BBS10	-0.233607	1	-0.398981	1	0.165375	0.737696	FALSE	FALSE	FALSE
BBS12	0.318999	1	0.289178	1	0.0298207	0.957108	FALSE	FALSE	FALSE
BBS2	-0.0516982	1	0.0767228	1	-0.128421	0.633401	FALSE	FALSE	FALSE
BBS4	-0.362066	1	-0.176174	1	-0.185892	0.435496	FALSE	FALSE	FALSE
BBS5	-0.240499	1	-0.0928131	1	-0.147686	0.599318	FALSE	FALSE	FALSE
BBS7	0.475783	0.664741	0.431631	0.763559	0.0441526	0.935436	FALSE	FALSE	FALSE
BBS9	-0.141631	1	-0.49002	0.311502	0.348388	0.169213	FALSE	FALSE	FALSE
BBX	-0.170225	1	-0.172923	1	0.00269802	0.992451	FALSE	FALSE	FALSE
BCAM	-0.531358	0.669181	-0.631176	0.39147	0.0998179	0.899046	FALSE	FALSE	FALSE
BCAN-AS1	0.884539	0.22458	0.299534	1	0.585005	0.412475	FALSE	FALSE	FALSE
BCAP31	-0.0483622	1	0.199966	1	-0.248328	0.211983	FALSE	FALSE	FALSE
BCAR3	0.131256	1	-0.10996	1	0.241216	0.429618	FALSE	FALSE	FALSE
BCAR3-AS1	0.302004	1	-0.00720788	1	0.309212	0.494734	FALSE	FALSE	FALSE
BCAS1	0.230984	1	-0.604728	0.297809	0.835711	0.0431395	FALSE	FALSE	FALSE
BCAS2	0.00923001	1	0.0518938	1	-0.0426638	0.873478	FALSE	FALSE	FALSE
BCAS3	-0.105374	1	0.0345843	1	-0.139958	0.71277	FALSE	FALSE	FALSE
BCAS4	0.0840525	1	-0.825864	0.10578	0.909917	0.0733481	FALSE	FALSE	FALSE
BCAT1	0.0247785	1	-0.496878	0.907216	0.521656	0.457294	FALSE	FALSE	FALSE
BCAT2	-0.891304	0.074729	-0.218077	1	-0.673227	0.224014	FALSE	FALSE	FALSE
BCCIP	-0.347224	1	-0.0146196	1	-0.332605	0.152937	FALSE	FALSE	FALSE
BCDIN3D	-0.458857	0.378563	-0.331468	1	-0.127388	0.632206	FALSE	FALSE	FALSE
BCDIN3D-AS1	-0.688435	0.345909	-0.798956	0.170467	0.110521	0.900198	FALSE	FALSE	FALSE
BCHE	0.11368	1	-0.0653259	1	0.179006	0.91376	FALSE	FALSE	FALSE
BCKDHA	-0.820562	0.113785	-0.465581	0.911651	-0.35498	0.566673	FALSE	FALSE	FALSE
BCKDHB	-0.616504	0.421449	0.104047	1	-0.72055	0.155877	FALSE	FALSE	FALSE
BCKDK	-0.408172	0.838587	0.00137044	1	-0.409543	0.145637	FALSE	FALSE	FALSE
BCL10	0.606101	0.334129	0.498341	0.636448	0.10776	0.86133	FALSE	FALSE	FALSE
BCL10-AS1	1.15486	0.166838	1.0186	0.176941	0.136258	0.924388	FALSE	FALSE	FALSE
BCL11A	0.479946	0.852539	0.670497	0.27747	-0.19055	0.78604	FALSE	FALSE	FALSE
BCL11B	1.34913	0.00933771	0.590157	0.457511	0.758971	0.189956	FALSE	TRUE	FALSE
BCL2	0.815917	0.0774251	0.525331	0.620195	0.290586	0.601626	FALSE	FALSE	FALSE
BCL2A1	1.37761	0.0313302	0.302073	1	1.07553	0.22137	FALSE	FALSE	FALSE
BCL2L1	0.0752015	1	0.480578	0.272529	-0.405376	0.0739495	FALSE	FALSE	FALSE
BCL2L1-AS1	0.0502453	1	0.420619	1	-0.370374	0.813467	FALSE	FALSE	FALSE
BCL2L10	-0.0511162	1	0.799864	0.314564	-0.85098	0.253098	FALSE	FALSE	FALSE
BCL2L11	-0.0929506	1	0.00294781	1	-0.0958984	0.875365	FALSE	FALSE	FALSE
BCL2L12	0.159086	1	0.195061	1	-0.0359756	0.949052	FALSE	FALSE	FALSE
BCL2L13	-0.206854	1	-0.0339064	1	-0.172947	0.449188	FALSE	FALSE	FALSE
BCL2L15	0.73355	0.153293	0.467276	0.822096	0.266274	0.632677	FALSE	FALSE	FALSE
BCL2L2	-0.568733	0.16558	-0.239561	1	-0.329172	0.258996	FALSE	FALSE	FALSE
BCL2L2-PABPN1	-0.198582	1	0.149016	1	-0.347597	0.670896	FALSE	FALSE	FALSE
BCL3	0.690961	0.145486	0.606064	0.193941	0.0848968	0.883577	FALSE	FALSE	FALSE
BCL6	-0.00998186	1	0.16651	1	-0.176492	0.78517	FALSE	FALSE	FALSE
BCL6B	-0.0736192	1	-0.338381	1	0.264762	0.683466	FALSE	FALSE	FALSE
BCL7B	0.0283825	1	0.122474	1	-0.0940913	0.712065	FALSE	FALSE	FALSE
BCL7C	-0.208746	1	-0.205518	1	-0.0032287	0.995096	FALSE	FALSE	FALSE
BCL9	-0.131715	1	0.0518997	1	-0.183615	0.567484	FALSE	FALSE	FALSE
BCL9L	0.257747	1	0.0837608	1	0.173986	0.784372	FALSE	FALSE	FALSE
BCLAF1	0.0485588	1	0.0282664	1	0.0202924	0.946452	FALSE	FALSE	FALSE
BCLAF1P2	-0.118027	1	0.286443	1	-0.40447	0.63705	FALSE	FALSE	FALSE
BCLAF3	0.127139	1	-0.04027	1	0.167409	0.36447	FALSE	FALSE	FALSE
BCO1	2.52096	0.00437731	1.95695	0.000577705	0.564015	0.678256	TRUE	TRUE	TRUE	C-3
BCO2	-0.132292	1	0.604888	0.748261	-0.73718	0.36691	FALSE	FALSE	FALSE
BCOR	-0.0441636	1	-0.185269	1	0.141106	0.750285	FALSE	FALSE	FALSE
BCORL1	0.0222759	1	0.490268	0.642841	-0.467992	0.240687	FALSE	FALSE	FALSE
BCORP1	-0.500572	1	-0.493572	1	-0.00699941	0.997821	FALSE	FALSE	FALSE
BCR	-0.344517	1	-0.130089	1	-0.214428	0.471367	FALSE	FALSE	FALSE
BCRP1	-0.626149	1	-0.318974	1	-0.307175	0.924388	FALSE	FALSE	FALSE
BCRP5	0.343342	1	1.08298	0.457866	-0.739636	0.667747	FALSE	FALSE	FALSE
BCRP6	-0.532362	1	-0.978983	0.8759	0.446622	0.869541	FALSE	FALSE	FALSE
BCS1L	-0.177234	1	0.107169	1	-0.284403	0.320396	FALSE	FALSE	FALSE
BCYRN1	0.175325	1	-0.00473664	1	0.180062	0.885664	FALSE	FALSE	FALSE
BDH2	0.148241	1	0.25126	1	-0.103019	0.774219	FALSE	FALSE	FALSE
BDKRB1	0.640358	0.830261	0.812898	0.390834	-0.172541	0.902211	FALSE	FALSE	FALSE
BDKRB2	0.965892	0.143595	0.854393	0.097289	0.111499	0.911549	FALSE	TRUE	FALSE
BDNF	-0.0551613	1	0.62206	0.626138	-0.677221	0.354177	FALSE	FALSE	FALSE
BDNF-AS	-0.427499	0.989795	-0.329292	1	-0.0982075	0.910236	FALSE	FALSE	FALSE
BEAN1	0.140145	1	-0.26018	1	0.400324	0.732419	FALSE	FALSE	FALSE
BECN1	-0.0430535	1	0.214005	1	-0.257058	0.334154	FALSE	FALSE	FALSE
BEGAIN	0.159936	1	0.326596	1	-0.16666	0.922249	FALSE	FALSE	FALSE
BEND3	-0.2715	1	-0.278179	1	0.0066795	0.990856	FALSE	FALSE	FALSE
BEND3P1	0.171431	1	-0.209976	1	0.381407	0.867542	FALSE	FALSE	FALSE
BEND3P3	-0.237844	1	-0.72054	0.778418	0.482696	0.733096	FALSE	FALSE	FALSE
BEND4	1.5404	0.0684742	0.883916	0.620034	0.656488	0.6505	FALSE	FALSE	FALSE
BEND5	-0.598057	0.678047	-1.00317	0.170429	0.405116	0.67069	FALSE	FALSE	FALSE
BEND6	0.373351	1	-0.453315	0.973301	0.826665	0.16226	FALSE	FALSE	FALSE
BEND7	0.0286318	1	0.0861903	1	-0.0575585	0.882274	FALSE	FALSE	FALSE
BEST1	-0.181931	1	0.35733	1	-0.539261	0.0661923	FALSE	FALSE	FALSE
BEST4	3.15163	0.018732	2.08817	0.064691	1.06346	0.644008	FALSE	TRUE	FALSE
BET1	0.0354739	1	0.0218361	1	0.0136378	0.976423	FALSE	FALSE	FALSE
BET1L	-0.130314	1	0.00674585	1	-0.13706	0.604633	FALSE	FALSE	FALSE
BET1P1	0.0147328	1	-0.32879	1	0.343522	0.80022	FALSE	FALSE	FALSE
BEX1	-1.46903	0.0633764	-2.80903	0.000606128	1.34	0.313167	FALSE	FALSE	FALSE
BEX2	-1.18942	0.044574	-2.15214	0.000264708	0.962722	0.295098	TRUE	FALSE	FALSE
BEX3	-0.526633	0.629813	-1.3081	9.33556e-05	0.781469	0.106107	FALSE	FALSE	FALSE
BEX4	-0.737428	0.161357	-1.37447	0.000317856	0.637039	0.243131	FALSE	FALSE	FALSE
BEX5	-0.404049	1	-0.457024	1	0.052975	0.975955	FALSE	FALSE	FALSE
BFSP1	0.128293	1	0.109901	1	0.0183916	0.977972	FALSE	FALSE	FALSE
BFSP2	0.1076	1	-1.52883	0.00740154	1.63643	0.0648391	FALSE	FALSE	FALSE
BGN	0.173586	1	-0.0535203	1	0.227107	0.774881	FALSE	FALSE	FALSE
BHLHA15	-1.76446	0.017232	-0.773797	0.870863	-0.990667	0.46457	FALSE	FALSE	FALSE
BHLHE22	0.983162	0.395289	0.398847	1	0.584315	0.676443	FALSE	FALSE	FALSE
BHLHE40	0.526922	0.760529	-0.211647	1	0.738569	0.195531	FALSE	FALSE	FALSE
BHLHE40-AS1	0.0084785	1	-0.398828	1	0.407307	0.566679	FALSE	FALSE	FALSE
BHLHE41	0.337475	1	1.29407	0.0195355	-0.956593	0.283706	FALSE	TRUE	FALSE
BHMT	-0.875265	0.344051	-2.35309	0.000231035	1.47782	0.130662	FALSE	FALSE	FALSE
BHMT2	0.220353	1	0.164944	1	0.0554099	0.948652	FALSE	FALSE	FALSE
BICC1	0.427915	0.974584	-0.224577	1	0.652492	0.198628	FALSE	FALSE	FALSE
BICD1	0.922108	0.189599	0.457117	0.963064	0.464991	0.540882	FALSE	FALSE	FALSE
BICD2	-0.179491	1	-0.162745	1	-0.0167458	0.974481	FALSE	FALSE	FALSE
BICDL1	-0.231179	1	-1.0985	0.00996628	0.867317	0.159145	FALSE	FALSE	FALSE
BICDL2	0.127998	1	0.312834	1	-0.184836	0.6505	FALSE	FALSE	FALSE
BICDL3P	2.29109	0.021448	1.13211	0.0866868	1.15898	0.361771	FALSE	FALSE	FALSE
BICRA	0.104819	1	0.25238	1	-0.147561	0.615474	FALSE	FALSE	FALSE
BICRAL	-0.098061	1	-0.0623641	1	-0.035697	0.950092	FALSE	FALSE	FALSE
BID	0.139891	1	0.0191413	1	0.12075	0.673314	FALSE	FALSE	FALSE
BIK	0.216098	1	-0.0895738	1	0.305672	0.54862	FALSE	FALSE	FALSE
BIN1	-0.234459	1	0.194353	1	-0.428813	0.189732	FALSE	FALSE	FALSE
BIN2	0.800228	0.105645	0.179068	1	0.62116	0.206755	FALSE	FALSE	FALSE
BIN3	0.192643	1	-0.0853417	1	0.277984	0.388935	FALSE	FALSE	FALSE
BIN3-IT1	0.483479	1	-0.110897	1	0.594376	0.676232	FALSE	FALSE	FALSE
BIRC2	0.104246	1	0.0824628	1	0.0217835	0.959024	FALSE	FALSE	FALSE
BIRC3	0.420785	1	0.0109187	1	0.409866	0.601573	FALSE	FALSE	FALSE
BIRC5	1.03897	0.207209	0.216262	1	0.822705	0.320031	FALSE	FALSE	FALSE
BIRC6	0.0932905	1	0.355718	1	-0.262428	0.473724	FALSE	FALSE	FALSE
BISPR	0.394654	1	0.506378	0.918371	-0.111724	0.926807	FALSE	FALSE	FALSE
BIVM	-0.13622	1	0.0269786	1	-0.163199	0.58682	FALSE	FALSE	FALSE
BLACAT1	1.29929	0.376034	0.285342	1	1.01394	0.490972	FALSE	FALSE	FALSE
BLCAP	0.0733943	1	0.354734	1	-0.28134	0.109155	FALSE	FALSE	FALSE
BLM	0.649738	0.557549	-0.257475	1	0.907213	0.137099	FALSE	FALSE	FALSE
BLMH	-0.0604	1	-0.0212601	1	-0.0391398	0.876739	FALSE	FALSE	FALSE
BLNK	0.568958	0.160211	0.416853	0.777757	0.152106	0.656431	FALSE	FALSE	FALSE
BLOC1S1	-0.014637	1	0.00606127	1	-0.0206982	0.973025	FALSE	FALSE	FALSE
BLOC1S2	-0.0151119	1	0.225321	1	-0.240433	0.181048	FALSE	FALSE	FALSE
BLOC1S3	-0.154186	1	-0.279356	1	0.12517	0.73431	FALSE	FALSE	FALSE
BLOC1S4	0.141276	1	0.120764	1	0.0205119	0.956813	FALSE	FALSE	FALSE
BLOC1S6	-0.0854654	1	0.126861	1	-0.212326	0.430708	FALSE	FALSE	FALSE
BLTP1	0.0380462	1	0.101354	1	-0.0633077	0.917549	FALSE	FALSE	FALSE
BLTP2	-0.0614278	1	0.0879802	1	-0.149408	0.612412	FALSE	FALSE	FALSE
BLTP3A	-0.431394	0.927609	-0.117325	1	-0.314069	0.540266	FALSE	FALSE	FALSE
BLTP3B	0.0890482	1	0.653227	0.238989	-0.564178	0.23351	FALSE	FALSE	FALSE
BLVRA	-0.4704	0.716272	-0.216149	1	-0.25425	0.598198	FALSE	FALSE	FALSE
BLVRB	-0.13067	1	-0.477444	0.699844	0.346774	0.422293	FALSE	FALSE	FALSE
BLZF1	0.37753	1	0.746111	0.00923034	-0.368581	0.28027	FALSE	FALSE	FALSE
BLZF2P	-0.0588017	1	0.576205	1	-0.635007	0.65552	FALSE	FALSE	FALSE
BMF	0.0615408	1	-0.0349705	1	0.0965113	0.874902	FALSE	FALSE	FALSE
BMI1	0.00721631	1	-0.00647854	1	0.0136948	0.98967	FALSE	FALSE	FALSE
BMNCR	1.80321	0.0518853	2.77667	1.23227e-05	-0.973466	0.470797	FALSE	TRUE	FALSE
BMP1	0.844296	0.0774346	0.745767	0.0296075	0.0985291	0.88	FALSE	FALSE	FALSE
BMP10	0.0496828	1	-1.96304	0.0438095	2.01272	0.168195	FALSE	FALSE	FALSE
BMP2	0.391572	0.984266	-0.349329	1	0.740902	0.0265766	FALSE	FALSE	FALSE
BMP2K	0.515767	0.762427	0.399085	1	0.116681	0.882649	FALSE	FALSE	FALSE
BMP3	-2.4355	0.0362212	-1.39333	0.54449	-1.04217	0.651433	FALSE	FALSE	FALSE
BMP4	0.101412	1	0.00664412	1	0.0947677	0.892433	FALSE	FALSE	FALSE
BMP5	0.517203	0.964366	-0.313558	1	0.83076	0.350166	FALSE	FALSE	FALSE
BMP6	0.567886	0.690828	-0.0310399	1	0.598926	0.370982	FALSE	FALSE	FALSE
BMP7	-0.215588	1	-0.512727	0.745913	0.297139	0.632677	FALSE	FALSE	FALSE
BMP8A	-0.38439	1	0.187596	1	-0.571987	0.457743	FALSE	FALSE	FALSE
BMP8B	0.503552	0.885621	0.35022	1	0.153332	0.86438	FALSE	TRUE	FALSE
BMPER	-1.63462	0.0603421	-1.06949	0.659128	-0.565129	0.76951	FALSE	FALSE	FALSE
BMPR1A	-0.053623	1	-0.0815336	1	0.0279106	0.955474	FALSE	FALSE	FALSE
BMPR1B	-1.88914	0.0947826	-2.30015	0.423016	0.411015	0.914374	FALSE	FALSE	FALSE
BMPR2	0.163294	1	0.150946	1	0.012348	0.983128	FALSE	FALSE	FALSE
BMS1	-0.00394665	1	0.146664	1	-0.150611	0.328287	FALSE	FALSE	FALSE
BMS1P1	0.117844	1	0.191601	1	-0.0737565	0.915548	FALSE	FALSE	FALSE
BMS1P10	1.49882	0.345724	2.05715	0.0400201	-0.558337	0.80799	FALSE	TRUE	FALSE
BMS1P14	1.17115	0.477416	1.22073	0.309699	-0.0495758	0.982488	FALSE	TRUE	FALSE
BMS1P2	-0.618152	0.930001	-0.572366	0.976814	-0.0457866	0.980143	FALSE	FALSE	FALSE
BMS1P21	-0.358816	1	-0.0568297	1	-0.301986	0.871356	FALSE	FALSE	FALSE
BMS1P23	0.0358482	1	-0.69491	0.344083	0.730758	0.229749	FALSE	FALSE	FALSE
BMS1P4	-0.510291	0.916989	-0.272879	1	-0.237412	0.815762	FALSE	FALSE	FALSE
BMS1P4-AGAP5	-0.465247	0.901447	-0.0514033	1	-0.413844	0.497422	FALSE	FALSE	FALSE
BMT2	0.130954	1	-0.0951817	1	0.226136	0.428931	FALSE	FALSE	FALSE
BMX	0.532438	0.67976	0.168064	1	0.364374	0.531788	FALSE	FALSE	FALSE
BNC2	0.196678	1	-0.378741	1	0.575419	0.309565	FALSE	FALSE	FALSE
BNIP1	-0.206737	1	0.0161958	1	-0.222932	0.422599	FALSE	FALSE	FALSE
BNIP2	0.214023	1	0.125075	1	0.0889489	0.796207	FALSE	FALSE	FALSE
BNIP3	-1.32635	0.017232	-1.18972	0.115223	-0.136632	0.916659	FALSE	FALSE	FALSE
BNIP3L	-0.0748693	1	-0.16176	1	0.0868902	0.744832	FALSE	FALSE	FALSE
BNIP3P11	0.487267	1	0.443383	1	0.0438835	0.976423	FALSE	FALSE	FALSE
BNIP3P12	-0.29188	1	-0.628991	0.81356	0.337111	0.780623	FALSE	FALSE	FALSE
BNIP3P16	-0.631836	0.89791	-0.700288	0.821391	0.0684522	0.970865	FALSE	FALSE	FALSE
BNIP3P5	-0.0961252	1	0.395785	1	-0.49191	0.686804	FALSE	FALSE	FALSE
BNIP5	1.27209	0.105035	0.294549	1	0.977545	0.282467	FALSE	FALSE	FALSE
BNIPL	-0.139573	1	-1.22984	0.0247527	1.09027	0.20494	FALSE	FALSE	FALSE
BOC	0.181824	1	-0.0151795	1	0.197004	0.802724	FALSE	FALSE	FALSE
BOD1	-0.361005	1	-0.227721	1	-0.133284	0.648974	FALSE	FALSE	FALSE
BOD1L1	-0.0496287	1	-0.0240101	1	-0.0256185	0.951963	FALSE	FALSE	FALSE
BOK	-0.277716	1	0.16648	1	-0.444197	0.295098	FALSE	FALSE	FALSE
BOLA1	-0.376628	1	-0.341995	1	-0.0346329	0.955691	FALSE	FALSE	FALSE
BOLA2-SMG1P6	0.0138962	1	-0.0273408	1	0.041237	0.95781	FALSE	FALSE	FALSE
BOLA3	-0.280059	1	0.443952	0.847061	-0.724011	0.0689672	FALSE	FALSE	FALSE
BOLA3-DT	-0.467103	0.879758	-0.80434	0.122442	0.337237	0.596831	FALSE	FALSE	FALSE
BOLA3P1	0.364008	1	-1.07915	0.565653	1.44316	0.450664	FALSE	FALSE	FALSE
BORA	0.403571	1	0.0554884	1	0.348083	0.436036	FALSE	FALSE	FALSE
BORCS6	-0.272208	1	0.0244047	1	-0.296612	0.366401	FALSE	FALSE	FALSE
BORCS7	-0.198765	1	-0.0372924	1	-0.161472	0.723831	FALSE	FALSE	FALSE
BORCS7-ASMT	0.500341	0.941959	0.0897634	1	0.410578	0.641365	FALSE	FALSE	FALSE
BORCS8	-0.181607	1	0.201995	1	-0.383603	0.212767	FALSE	FALSE	FALSE
BPGM	-0.435878	0.576409	-0.15016	1	-0.285718	0.241943	FALSE	FALSE	FALSE
BPHL	0.590198	0.255807	0.67761	0.0451893	-0.0874114	0.86438	FALSE	FALSE	FALSE
BPIFB1	0.722205	1	-1.24437	0.497438	1.96657	0.262824	FALSE	FALSE	FALSE
BPNT1	0.767149	0.0655058	0.967257	0.00102941	-0.200108	0.697007	FALSE	FALSE	FALSE
BPNT2	-0.18791	1	0.0393988	1	-0.227309	0.494316	FALSE	FALSE	FALSE
BPTF	0.0414292	1	0.0510053	1	-0.00957611	0.975857	FALSE	FALSE	FALSE
BRAF	-0.26491	1	-0.16974	1	-0.09517	0.798828	FALSE	FALSE	FALSE
BRAP	-0.00300948	1	0.0851718	1	-0.0881812	0.599607	FALSE	FALSE	FALSE
BRAT1	-0.200003	1	-0.0725964	1	-0.127407	0.745303	FALSE	FALSE	FALSE
BRCA1	0.379971	1	0.0320143	1	0.347956	0.531612	FALSE	FALSE	FALSE
BRCA1P1	0.0771308	1	-0.125792	1	0.202923	0.866354	FALSE	FALSE	FALSE
BRCA2	0.693545	0.470062	0.075076	1	0.618469	0.337438	FALSE	FALSE	FALSE
BRCC3	0.0701536	1	0.232801	1	-0.162647	0.472686	FALSE	FALSE	FALSE
BRCC3P1	0.0125914	1	-0.0572772	1	0.0698685	0.969239	FALSE	FALSE	FALSE
BRD1	0.055071	1	-0.0454784	1	0.100549	0.761702	FALSE	FALSE	FALSE
BRD3	-0.0977557	1	-0.157623	1	0.059867	0.793653	FALSE	FALSE	FALSE
BRD3OS	-0.258598	1	-0.442233	0.555769	0.183635	0.523863	FALSE	FALSE	FALSE
BRD4	-0.0933004	1	0.040468	1	-0.133768	0.53204	FALSE	FALSE	FALSE
BRD7	-0.15538	1	-0.0516541	1	-0.103726	0.465157	FALSE	FALSE	FALSE
BRD7P2	-0.277328	1	-0.432128	1	0.1548	0.876325	FALSE	FALSE	FALSE
BRD8	-0.0469132	1	0.0360347	1	-0.0829479	0.721245	FALSE	FALSE	FALSE
BRD9	-0.130154	1	0.0169563	1	-0.147111	0.624863	FALSE	FALSE	FALSE
BRF1	-0.161939	1	0.072567	1	-0.234506	0.215178	FALSE	FALSE	FALSE
BRF2	-0.346093	1	-0.0977053	1	-0.248388	0.506993	FALSE	FALSE	FALSE
BRI3	-0.300561	1	-0.162671	1	-0.13789	0.771902	FALSE	FALSE	FALSE
BRI3BP	0.216126	1	0.480076	0.358139	-0.26395	0.329701	FALSE	FALSE	FALSE
BRI3P1	0.134283	1	0.225015	1	-0.0907321	0.954196	FALSE	FALSE	FALSE
BRICD5	-0.213514	1	-0.0923399	1	-0.121174	0.941697	FALSE	FALSE	FALSE
BRINP1	-1.05914	0.597782	-0.391276	1	-0.667869	0.748061	FALSE	FALSE	FALSE
BRINP2	0.657459	0.994371	0.732158	0.85862	-0.0746986	0.974055	FALSE	FALSE	FALSE
BRINP3	0.0480579	1	0.443638	1	-0.39558	0.86133	FALSE	FALSE	FALSE
BRIP1	1.04636	0.106237	0.21773	1	0.828635	0.211511	FALSE	FALSE	FALSE
BRIX1	0.0327627	1	-0.0767184	1	0.109481	0.754378	FALSE	FALSE	FALSE
BRK1	-0.0388267	1	-0.0268955	1	-0.0119312	0.969239	FALSE	FALSE	FALSE
BRMS1	-0.00738929	1	0.191894	1	-0.199284	0.495316	FALSE	FALSE	FALSE
BRMS1L	-0.175898	1	-0.312865	1	0.136966	0.71115	FALSE	FALSE	FALSE
BROX	0.306516	1	0.211729	1	0.0947869	0.847494	FALSE	FALSE	FALSE
BRPF1	0.0892163	1	0.0374922	1	0.0517241	0.824151	FALSE	FALSE	FALSE
BRPF3	-0.208474	1	0.193417	1	-0.401891	0.245018	FALSE	FALSE	FALSE
BRPF3-AS1	0.015199	1	0.67484	0.749991	-0.659641	0.55114	FALSE	FALSE	FALSE
BRSK1	0.513738	0.975132	0.979397	0.0697437	-0.46566	0.615504	FALSE	TRUE	FALSE
BRSK2	-0.685879	0.650182	-1.37758	0.0392646	0.691698	0.498732	FALSE	FALSE	FALSE
BRWD1	0.0378183	1	0.0170027	1	0.0208156	0.957108	FALSE	FALSE	FALSE
BRWD1-AS2	-0.167667	1	-0.086669	1	-0.0809982	0.953863	FALSE	FALSE	FALSE
BRWD3	0.389825	1	0.240888	1	0.148937	0.756485	FALSE	FALSE	FALSE
BSCL2	-0.395294	0.961056	-0.315693	1	-0.079601	0.870123	FALSE	FALSE	FALSE
BSDC1	-0.0527152	1	0.0395367	1	-0.0922519	0.697007	FALSE	FALSE	FALSE
BSG	-0.354289	1	-0.0271853	1	-0.327104	0.290244	FALSE	FALSE	FALSE
BSG-AS1	0.229356	1	0.33424	1	-0.104884	0.943606	FALSE	FALSE	FALSE
BSN	-0.38151	1	-0.420323	1	0.0388129	0.970187	FALSE	FALSE	FALSE
BSPRY	-0.430696	0.750712	-0.394847	0.944924	-0.0358486	0.941252	FALSE	FALSE	FALSE
BST1	1.99487	0.0112127	1.51423	0.00670374	0.480645	0.70632	TRUE	TRUE	TRUE	C-1
BST2	0.158902	1	0.294462	1	-0.135559	0.890359	FALSE	FALSE	FALSE
BTAF1	0.124131	1	0.0713629	1	0.0527677	0.914632	FALSE	FALSE	FALSE
BTBD1	0.124452	1	0.232889	1	-0.108437	0.737647	FALSE	FALSE	FALSE
BTBD10	0.283254	1	0.0200595	1	0.263195	0.473988	FALSE	FALSE	FALSE
BTBD16	1.51825	0.401886	0.594892	1	0.923356	0.671261	FALSE	FALSE	FALSE
BTBD17	-0.422578	1	0.262816	1	-0.685394	0.648472	FALSE	FALSE	FALSE
BTBD18	-0.24949	1	0.0742969	1	-0.323787	0.823886	FALSE	FALSE	FALSE
BTBD19	0.519288	0.917691	0.488855	0.964002	0.030433	0.980492	FALSE	FALSE	FALSE
BTBD2	-0.0693	1	-0.0422115	1	-0.0270885	0.949165	FALSE	FALSE	FALSE
BTBD3	-0.278053	1	0.0497058	1	-0.327759	0.401417	FALSE	FALSE	FALSE
BTBD6	-0.201962	1	-0.206517	1	0.00455511	0.990253	FALSE	FALSE	FALSE
BTBD7P1	0.94402	0.57385	1.321	0.0730608	-0.376984	0.812835	FALSE	FALSE	FALSE
BTBD8	0.161135	1	-0.242339	1	0.403474	0.403387	FALSE	FALSE	FALSE
BTBD9	0.183778	1	0.255245	1	-0.0714665	0.874172	FALSE	FALSE	FALSE
BTBD9-AS1	0.236766	1	0.253898	1	-0.0171323	0.993625	FALSE	FALSE	FALSE
BTC	-0.0386971	1	-0.334785	1	0.296088	0.493501	FALSE	FALSE	FALSE
BTD	-0.113907	1	0.151205	1	-0.265112	0.266943	FALSE	FALSE	FALSE
BTF3	0.188725	1	0.156448	1	0.0322771	0.909981	FALSE	FALSE	FALSE
BTF3L4	-0.349641	1	-0.508873	0.189801	0.159232	0.570477	FALSE	FALSE	FALSE
BTF3L4P1	0.129775	1	0.285856	1	-0.156082	0.920928	FALSE	FALSE	FALSE
BTF3L4P2	-0.116546	1	-0.165547	1	0.0490004	0.973025	FALSE	FALSE	FALSE
BTF3P10	0.860091	0.345061	0.494409	0.977524	0.365682	0.72115	FALSE	FALSE	FALSE
BTF3P16	0.167378	1	0.445706	1	-0.278328	0.777627	FALSE	FALSE	FALSE
BTG1	-0.0179131	1	-0.146126	1	0.128213	0.649456	FALSE	FALSE	FALSE
BTG1-DT	-0.0365913	1	-0.843299	0.626138	0.806708	0.515077	FALSE	FALSE	FALSE
BTG2	0.195411	1	0.0623928	1	0.133018	0.705246	FALSE	FALSE	FALSE
BTK	1.03297	0.037097	0.248193	1	0.784781	0.201045	FALSE	FALSE	FALSE
BTLA	1.33654	0.0453657	-0.00632827	1	1.34287	0.119646	FALSE	FALSE	FALSE
BTN1A1	2.75737	0.00269861	3.40599	2.13846e-09	-0.648617	0.637209	TRUE	TRUE	TRUE	C-3
BTN2A1	0.216131	1	0.231918	1	-0.0157866	0.966474	FALSE	FALSE	FALSE
BTN2A2	0.654291	0.188246	0.2146	1	0.439691	0.280825	FALSE	FALSE	FALSE
BTN2A3P	0.861035	0.14399	0.620287	0.381371	0.240748	0.737722	FALSE	FALSE	FALSE
BTN3A1	0.445417	0.922306	0.0868958	1	0.358522	0.518203	FALSE	FALSE	FALSE
BTN3A2	0.487738	0.764464	0.159928	1	0.32781	0.546054	FALSE	FALSE	FALSE
BTN3A3	0.456275	0.920083	0.320013	1	0.136261	0.855864	FALSE	FALSE	FALSE
BTNL3	5.31129	0.0251895	5.45599	4.05579e-05	-0.144692	0.97869	TRUE	TRUE	TRUE	C-5
BTNL8	2.08442	0.00448994	2.07787	8.97582e-05	0.0065412	0.996354	TRUE	TRUE	TRUE	C-2
BTNL9	-0.284986	1	1.20888	0.0194556	-1.49387	0.0404133	FALSE	FALSE	FALSE
BTRC	-0.200184	1	-0.0347668	1	-0.165417	0.473366	FALSE	FALSE	FALSE
BUB1	1.21884	0.131892	0.521373	0.869765	0.697472	0.450669	FALSE	FALSE	FALSE
BUB1B	1.29301	0.0763509	0.284474	1	1.00854	0.208711	FALSE	FALSE	FALSE
BUB3	0.16514	1	0.178668	1	-0.0135279	0.962183	FALSE	FALSE	FALSE
BUD13	0.00999542	1	-0.129826	1	0.139822	0.417147	FALSE	FALSE	FALSE
BUD23	-0.0515495	1	-0.0165881	1	-0.0349614	0.918162	FALSE	FALSE	FALSE
BUD31	-0.0220596	1	-0.0116072	1	-0.0104524	0.977972	FALSE	FALSE	FALSE
BVES	-1.54103	0.0338468	-0.574073	1	-0.966954	0.460507	FALSE	FALSE	FALSE
BVES-AS1	-1.66263	0.039493	-0.755726	0.92665	-0.906907	0.546179	FALSE	FALSE	FALSE
BYSL	0.0647755	1	0.114245	1	-0.0494699	0.899049	FALSE	FALSE	FALSE
BZW1	0.16243	1	0.200062	1	-0.037632	0.939909	FALSE	FALSE	FALSE
BZW1-AS1	-0.0490404	1	-0.00757595	1	-0.0414645	0.973025	FALSE	FALSE	FALSE
BZW1P2	0.242421	1	0.180922	1	0.061499	0.911944	FALSE	FALSE	FALSE
BZW2	-0.321558	1	-0.284978	1	-0.0365805	0.925828	FALSE	FALSE	FALSE
C10orf105	0.25343	1	-0.928321	0.246067	1.18175	0.155877	FALSE	FALSE	FALSE
C10orf143	-0.430843	0.907551	-0.320363	1	-0.11048	0.861473	FALSE	FALSE	FALSE
C10orf67	0.604407	1	-0.295759	1	0.900166	0.533991	FALSE	FALSE	FALSE
C10orf82	0.294268	1	-0.399521	1	0.693789	0.705246	FALSE	FALSE	FALSE
C10orf88	-0.145772	1	-0.000468367	1	-0.145304	0.537994	FALSE	FALSE	FALSE
C10orf88B	0.400246	1	0.392276	1	0.00796981	0.996258	FALSE	FALSE	FALSE
C10orf95	0.165514	1	0.0185282	1	0.146986	0.850681	FALSE	FALSE	FALSE
C10orf95-AS1	-0.450476	0.880129	-0.342392	1	-0.108084	0.874902	FALSE	FALSE	FALSE
C11orf1	-0.311696	1	-0.0550396	1	-0.256656	0.487601	FALSE	FALSE	FALSE
C11orf21	-0.563857	0.817545	-1.31804	0.0466171	0.754186	0.413073	FALSE	FALSE	FALSE
C11orf24	0.486347	0.501964	0.580427	0.141961	-0.0940801	0.829371	FALSE	FALSE	FALSE
C11orf42	0.665821	0.470875	0.221072	1	0.444749	0.503663	FALSE	FALSE	FALSE
C11orf54	0.174689	1	0.215692	1	-0.0410027	0.933938	FALSE	FALSE	FALSE
C11orf58	-0.245697	1	-0.265778	1	0.0200805	0.949052	FALSE	FALSE	FALSE
C11orf65	-0.527245	0.667487	-0.421618	1	-0.105627	0.892433	FALSE	FALSE	FALSE
C11orf68	-0.210838	1	-0.114387	1	-0.0964512	0.785706	FALSE	FALSE	FALSE
C11orf71	-0.268443	1	0.0237275	1	-0.29217	0.263476	FALSE	FALSE	FALSE
C11orf80	0.960465	0.039493	0.793477	0.0269069	0.166988	0.794298	TRUE	TRUE	TRUE	C-1
C11orf86	4.78418	0.0208922	1.57232	0.0887403	3.21186	0.196311	FALSE	FALSE	FALSE
C11orf87	-0.830226	0.779452	-2.8589	4.04618e-05	2.02868	0.118624	FALSE	FALSE	FALSE
C11orf91	0.859763	0.682388	0.118367	1	0.741396	0.579625	FALSE	FALSE	FALSE
C11orf96	0.872022	0.120218	0.534577	0.705456	0.337445	0.618737	FALSE	FALSE	FALSE
C11orf98	-0.0621004	1	-0.00730036	1	-0.0548	0.910844	FALSE	FALSE	FALSE
C12orf29	-0.466194	0.697045	-0.27924	1	-0.186954	0.690163	FALSE	FALSE	FALSE
C12orf4	0.205764	1	-0.00125452	1	0.207019	0.412475	FALSE	FALSE	FALSE
C12orf43	-0.269804	1	-0.163603	1	-0.106201	0.73431	FALSE	FALSE	FALSE
C12orf56	0.595683	1	-0.685332	1	1.28101	0.44789	FALSE	FALSE	FALSE
C12orf57	-0.298051	1	-0.243662	1	-0.0543891	0.928911	FALSE	FALSE	FALSE
C12orf60	-0.237991	1	-0.109223	1	-0.128768	0.779513	FALSE	FALSE	FALSE
C12orf73	-0.43754	0.78663	-0.403764	0.969369	-0.0337761	0.954213	FALSE	FALSE	FALSE
C12orf75	-0.14863	1	-0.0760758	1	-0.0725543	0.877772	FALSE	FALSE	FALSE
C12orf76	-0.204567	1	-0.525079	0.2432	0.320511	0.271039	FALSE	FALSE	FALSE
C14orf119	0.0336171	1	-0.024695	1	0.0583121	0.825449	FALSE	FALSE	FALSE
C14orf132	-0.246443	1	-0.775953	0.0384073	0.52951	0.203122	FALSE	FALSE	FALSE
C14orf28	0.026963	1	-0.0633224	1	0.0902854	0.754131	FALSE	FALSE	FALSE
C14orf93	-0.0104049	1	-0.097579	1	0.0871741	0.777503	FALSE	FALSE	FALSE
C15orf39	0.295232	1	-0.0215659	1	0.316798	0.386863	FALSE	FALSE	FALSE
C15orf40	-0.139566	1	0.0274301	1	-0.166997	0.478627	FALSE	FALSE	FALSE
C15orf48	1.18216	0.0468049	0.836495	0.265417	0.345667	0.714762	FALSE	TRUE	FALSE
C15orf61	-0.397742	0.959935	0.234381	1	-0.632122	0.059594	FALSE	FALSE	FALSE
C15orf62	0.279121	1	0.5673	0.556435	-0.288179	0.664125	FALSE	FALSE	FALSE
C16orf46	0.0480506	1	0.295484	1	-0.247433	0.633401	FALSE	FALSE	FALSE
C16orf54	0.938348	0.129067	0.0202061	1	0.918142	0.153992	FALSE	FALSE	FALSE
C16orf72	0.0297779	1	0.180702	1	-0.150924	0.392084	FALSE	FALSE	FALSE
C16orf74	0.107853	1	-0.238713	1	0.346566	0.676512	FALSE	FALSE	FALSE
C16orf86	0.416161	1	0.131679	1	0.284482	0.747023	FALSE	FALSE	FALSE
C16orf87	0.255979	1	0.2403	1	0.0156791	0.971203	FALSE	FALSE	FALSE
C16orf89	-2.14293	0.00448994	-2.88685	1.275e-05	0.743911	0.563002	TRUE	FALSE	FALSE
C16orf91	0.0446082	1	0.205191	1	-0.160582	0.602579	FALSE	FALSE	FALSE
C16orf95	-0.214204	1	0.162529	1	-0.376734	0.389748	FALSE	FALSE	FALSE
C16orf95-DT	-0.67969	0.796741	-0.0805422	1	-0.599148	0.632539	FALSE	FALSE	FALSE
C17orf100	0.159617	1	-0.0752973	1	0.234914	0.698627	FALSE	FALSE	FALSE
C17orf107	-0.879085	0.14591	-1.20474	0.0133827	0.325655	0.698373	FALSE	FALSE	FALSE
C17orf113	-0.0640058	1	-0.729167	0.269528	0.665162	0.259951	FALSE	FALSE	FALSE
C17orf49	0.224628	1	-0.0462403	1	0.270868	0.548106	FALSE	FALSE	FALSE
C17orf58	-0.32166	1	-0.588186	0.157632	0.266526	0.469862	FALSE	FALSE	FALSE
C17orf67	0.124715	1	0.570388	0.402577	-0.445673	0.337438	FALSE	FALSE	FALSE
C17orf75	-0.321452	1	-0.114989	1	-0.206464	0.430885	FALSE	FALSE	FALSE
C17orf80	-0.248531	1	-0.107639	1	-0.140892	0.559444	FALSE	FALSE	FALSE
C18orf21	-0.180908	1	0.0844647	1	-0.265373	0.353979	FALSE	FALSE	FALSE
C18orf25	0.0445379	1	-0.042128	1	0.0866659	0.841701	FALSE	FALSE	FALSE
C18orf32	-0.308871	1	-0.0981534	1	-0.210717	0.476786	FALSE	FALSE	FALSE
C18orf54	0.446375	0.964907	-0.0949274	1	0.541302	0.319299	FALSE	FALSE	FALSE
C19orf12	-0.0969199	1	0.246362	1	-0.343281	0.0740992	FALSE	FALSE	FALSE
C19orf18	-0.255065	1	-0.379845	1	0.12478	0.916243	FALSE	FALSE	FALSE
C19orf25	0.0499719	1	0.179963	1	-0.129991	0.718282	FALSE	FALSE	FALSE
C19orf38	0.379091	1	0.188355	1	0.190736	0.873696	FALSE	FALSE	FALSE
C19orf44	-0.300242	1	-0.391989	0.933325	0.0917472	0.812929	FALSE	FALSE	FALSE
C19orf47	-0.171556	1	0.0377217	1	-0.209278	0.204564	FALSE	FALSE	FALSE
C19orf48	0.0567049	1	0.245844	1	-0.189139	0.715445	FALSE	FALSE	FALSE
C19orf53	-0.160509	1	-0.0238631	1	-0.136646	0.726069	FALSE	FALSE	FALSE
C19orf54	0.0709506	1	0.386322	0.822096	-0.315372	0.130662	FALSE	FALSE	FALSE
C19orf73	-0.0272687	1	0.382648	1	-0.409917	0.644333	FALSE	FALSE	FALSE
C1D	0.0110528	1	0.0874385	1	-0.0763857	0.835563	FALSE	FALSE	FALSE
C1DP1	-0.180716	1	-0.00264498	1	-0.178071	0.94401	FALSE	FALSE	FALSE
C1GALT1	0.139383	1	0.248501	1	-0.109118	0.811374	FALSE	FALSE	FALSE
C1GALT1C1L	0.748285	0.718005	-0.0286762	1	0.776961	0.496782	FALSE	FALSE	FALSE
C1orf100	-1.15506	0.191481	0.427401	1	-1.58246	0.137099	FALSE	FALSE	FALSE
C1orf105	0.0878277	1	0.300192	1	-0.212364	0.878748	FALSE	FALSE	FALSE
C1orf109	-0.206159	1	-0.174786	1	-0.0313729	0.93792	FALSE	FALSE	FALSE
C1orf112	0.219664	1	-0.0663678	1	0.286032	0.582305	FALSE	FALSE	FALSE
C1orf115	0.346272	1	0.929743	0.00740154	-0.583471	0.194094	FALSE	FALSE	FALSE
C1orf116	-0.0613962	1	-0.286217	1	0.224821	0.563512	FALSE	FALSE	FALSE
C1orf122	-0.416844	0.928485	-0.0179246	1	-0.39892	0.315645	FALSE	FALSE	FALSE
C1orf127	0.870697	1	-2.12904	0.0141604	2.99973	0.0893797	FALSE	FALSE	FALSE
C1orf131	0.20163	1	0.210499	1	-0.00886923	0.980143	FALSE	FALSE	FALSE
C1orf147	0.352887	1	-0.231374	1	0.58426	0.54474	FALSE	FALSE	FALSE
C1orf159	0.0187539	1	0.0627373	1	-0.0439834	0.949253	FALSE	FALSE	FALSE
C1orf162	-0.24867	1	-0.0601685	1	-0.188502	0.677291	FALSE	FALSE	FALSE
C1orf174	0.0580904	1	0.132482	1	-0.0743921	0.751279	FALSE	FALSE	FALSE
C1orf198	-0.254875	1	-0.168923	1	-0.0859521	0.792716	FALSE	FALSE	FALSE
C1orf21	0.414423	0.931597	0.422091	0.878663	-0.00766827	0.990284	FALSE	FALSE	FALSE
C1orf210	-0.0133505	1	-0.0477017	1	0.0343512	0.936181	FALSE	FALSE	FALSE
C1orf216	-0.0521089	1	-0.0723147	1	0.0202058	0.973671	FALSE	FALSE	FALSE
C1orf220	0.574412	0.812991	0.0230843	1	0.551328	0.503085	FALSE	FALSE	FALSE
C1orf226	-0.244341	1	-0.120718	1	-0.123623	0.740143	FALSE	FALSE	FALSE
C1orf35	-0.340389	1	-0.171592	1	-0.168796	0.721226	FALSE	FALSE	FALSE
C1orf43	-0.258121	1	0.0897694	1	-0.34789	0.0893797	FALSE	FALSE	FALSE
C1orf50	-0.028851	1	0.0890939	1	-0.117945	0.541158	FALSE	FALSE	FALSE
C1orf52	-0.12831	1	-0.150882	1	0.0225714	0.949052	FALSE	FALSE	FALSE
C1orf53	0.256188	1	0.363623	1	-0.107435	0.871149	FALSE	FALSE	FALSE
C1orf54	0.510224	0.573875	0.411422	0.945729	0.0988017	0.859755	FALSE	FALSE	FALSE
C1orf56	-0.384494	1	-0.304152	1	-0.0803419	0.88	FALSE	FALSE	FALSE
C1orf74	0.0114001	1	0.116292	1	-0.104891	0.724505	FALSE	FALSE	FALSE
C1QA	0.571412	0.673457	0.17346	1	0.397952	0.570776	FALSE	FALSE	FALSE
C1QB	0.692855	0.499088	0.401392	1	0.291463	0.747156	FALSE	FALSE	FALSE
C1QBP	0.236217	1	0.477821	0.327384	-0.241604	0.351011	FALSE	FALSE	FALSE
C1QBPP2	0.872716	0.494765	0.884868	0.342515	-0.0121511	0.993947	FALSE	FALSE	FALSE
C1QC	0.638938	0.532967	0.316969	1	0.32197	0.676593	FALSE	FALSE	FALSE
C1QL1	0.854715	0.263756	0.289127	1	0.565589	0.471115	FALSE	TRUE	FALSE
C1QL3	-1.03463	0.671007	-1.04179	0.673882	0.00715614	0.99744	FALSE	FALSE	FALSE
C1QTNF1	0.631627	0.547877	0.607965	0.564963	0.0236622	0.981149	FALSE	FALSE	FALSE
C1QTNF12	2.25441	0.00500418	1.97147	9.62282e-05	0.28294	0.840267	TRUE	TRUE	TRUE	C-2
C1QTNF2	-0.227638	1	-0.469845	0.860933	0.242207	0.722258	FALSE	FALSE	FALSE
C1QTNF3	-1.51794	0.0314679	-0.548588	1	-0.969352	0.381241	FALSE	FALSE	FALSE
C1QTNF6	0.339041	1	0.0209759	1	0.318065	0.498732	FALSE	FALSE	FALSE
C1QTNF7	0.981836	0.135854	0.231226	1	0.750611	0.31182	FALSE	FALSE	FALSE
C1QTNF9	-0.171845	1	-0.247817	1	0.0759721	0.963635	FALSE	FALSE	FALSE
C1S	0.560851	0.550591	0.068296	1	0.492555	0.337935	FALSE	FALSE	FALSE
C20orf202	0.386398	1	-0.403807	1	0.790205	0.385462	FALSE	FALSE	FALSE
C20orf204	-0.596224	1	0.137619	1	-0.733843	0.582305	FALSE	FALSE	FALSE
C20orf27	0.331933	1	0.389448	1	-0.0575147	0.923406	FALSE	FALSE	FALSE
C20orf85	1.34993	0.373419	2.15484	0.0201013	-0.804904	0.681137	FALSE	TRUE	FALSE
C20orf96	0.248301	1	0.203032	1	0.0452695	0.925649	FALSE	FALSE	FALSE
C21orf58	0.169521	1	-0.220554	1	0.390075	0.398595	FALSE	FALSE	FALSE
C21orf91	0.136085	1	-0.244777	1	0.380862	0.340784	FALSE	FALSE	FALSE
C22orf23	-1.73312	0.00867692	-1.33185	0.107091	-0.401273	0.761702	FALSE	FALSE	FALSE
C22orf31	-0.0885317	1	0.238677	1	-0.327209	0.848291	FALSE	FALSE	FALSE
C22orf39	-0.414791	0.6809	-0.156063	1	-0.258728	0.271281	FALSE	FALSE	FALSE
C22orf42	-0.611688	1	-1.65713	0.0400803	1.04544	0.528156	FALSE	FALSE	FALSE
C22orf46	0.0656316	1	0.221646	1	-0.156014	0.623812	FALSE	FALSE	FALSE
C2CD2	-0.524964	0.416677	-0.37553	1	-0.149434	0.741216	FALSE	FALSE	FALSE
C2CD2L	0.442065	0.850287	0.941881	0.000351473	-0.499816	0.18726	FALSE	FALSE	FALSE
C2CD3	0.0685482	1	0.0651094	1	0.0034388	0.994425	FALSE	FALSE	FALSE
C2CD4A	0.412878	1	1.49821	0.00612179	-1.08533	0.234897	FALSE	FALSE	FALSE
C2CD4B	-0.368624	1	-0.0812096	1	-0.287414	0.781125	FALSE	FALSE	FALSE
C2CD4C	0.741802	0.84265	-0.912109	0.445006	1.65391	0.156342	FALSE	FALSE	FALSE
C2CD4D	-0.0824787	1	-0.582232	0.726285	0.499753	0.536422	FALSE	FALSE	FALSE
C2CD4D-AS1	-0.284163	1	-0.662792	0.268764	0.378629	0.460377	FALSE	FALSE	FALSE
C2CD5	0.230583	1	0.0148423	1	0.215741	0.515077	FALSE	FALSE	FALSE
C2orf15	-0.267847	1	-0.0152227	1	-0.252625	0.404448	FALSE	FALSE	FALSE
C2orf16	-0.055182	1	0.1399	1	-0.195082	0.729668	FALSE	FALSE	FALSE
C2orf42	-0.0922519	1	0.0625464	1	-0.154798	0.451373	FALSE	FALSE	FALSE
C2orf49	-0.195529	1	-0.0826697	1	-0.112859	0.58981	FALSE	FALSE	FALSE
C2orf49-DT	-0.212699	1	0.0499915	1	-0.26269	0.709226	FALSE	FALSE	FALSE
C2orf50	0.473006	0.999411	-0.454219	1	0.927224	0.208685	FALSE	FALSE	FALSE
C2orf66	1.17217	0.291112	1.13669	0.352668	0.0354819	0.98584	FALSE	FALSE	FALSE
C2orf68	-0.0109463	1	-0.0852268	1	0.0742805	0.760166	FALSE	FALSE	FALSE
C2orf69	-0.0267103	1	0.225905	1	-0.252616	0.445511	FALSE	FALSE	FALSE
C2orf72	0.701743	0.246518	0.831336	0.0230362	-0.129593	0.848299	FALSE	TRUE	FALSE
C2orf74	-0.472783	0.970283	-0.663265	0.687237	0.190482	0.866354	FALSE	FALSE	FALSE
C2orf74-DT	-0.371844	1	-0.504983	0.886552	0.133138	0.880229	FALSE	FALSE	FALSE
C2orf76	-0.432736	0.716272	-0.244509	1	-0.188227	0.595835	FALSE	FALSE	FALSE
C2orf81	-0.0525926	1	-0.285271	1	0.232679	0.649082	FALSE	FALSE	FALSE
C2orf88	0.944253	0.30108	2.72101	8.22693e-08	-1.77676	0.042669	FALSE	TRUE	FALSE
C2orf92	0.137325	1	0.457983	1	-0.320658	0.684196	FALSE	FALSE	FALSE
C3	0.767076	0.539279	-0.671311	0.813627	1.43839	0.132455	FALSE	FALSE	FALSE
C3AR1	0.77979	0.212083	0.312412	1	0.467378	0.45212	FALSE	FALSE	FALSE
C3orf14	-0.236573	1	-1.30049	0.00133151	1.06392	0.0820948	FALSE	FALSE	FALSE
C3orf18	-1.3352	0.0175564	-1.00629	0.269296	-0.328906	0.774706	FALSE	FALSE	FALSE
C3orf20	0.453303	0.942643	-0.0561287	1	0.509432	0.401176	FALSE	FALSE	FALSE
C3orf33	-0.302627	1	-0.279852	1	-0.0227749	0.968586	FALSE	FALSE	FALSE
C3orf36	0.554427	1	0.276452	1	0.277974	0.855009	FALSE	FALSE	FALSE
C3orf38	0.257163	1	0.169363	1	0.0878	0.804705	FALSE	FALSE	FALSE
C3orf49	-0.302826	1	0.119579	1	-0.422404	0.719801	FALSE	FALSE	FALSE
C3orf62	-0.0368295	1	-0.0048072	1	-0.0320223	0.940674	FALSE	FALSE	FALSE
C3orf70	0.675002	0.326221	0.581594	0.480993	0.0934078	0.905725	FALSE	FALSE	FALSE
C3orf80	-0.893478	0.238907	-0.593541	0.877365	-0.299937	0.792716	FALSE	FALSE	FALSE
C3orf85	5.90536	0.0485321	6.82149	5.67706e-06	-0.916135	0.873138	TRUE	TRUE	TRUE	C-5
C3orf86P	0.0577145	1	-0.255699	1	0.313413	0.723341	FALSE	FALSE	FALSE
C4BPA	1.00347	0.704013	0.689348	1	0.314124	0.895338	FALSE	FALSE	FALSE
C4BPB	0.505148	0.854011	1.98078	1.00979e-06	-1.47563	0.0265766	FALSE	FALSE	FALSE
C4orf19	0.272375	1	-0.0713662	1	0.343741	0.257367	FALSE	FALSE	FALSE
C4orf3	0.241364	1	0.43832	0.361907	-0.196956	0.325188	FALSE	FALSE	FALSE
C4orf33	0.46621	0.561795	0.487669	0.403012	-0.0214588	0.966221	FALSE	FALSE	FALSE
C4orf36	-0.177299	1	-0.41086	1	0.23356	0.742486	FALSE	FALSE	FALSE
C4orf46	0.172092	1	-0.170108	1	0.3422	0.345169	FALSE	FALSE	FALSE
C4orf46P1	-0.293787	1	0.401629	1	-0.695416	0.686491	FALSE	FALSE	FALSE
C4orf46P2	0.321768	1	-0.530726	0.858319	0.852495	0.24704	FALSE	FALSE	FALSE
C4orf46P3	0.775073	0.635528	0.506205	0.987314	0.268867	0.838637	FALSE	FALSE	FALSE
C4orf47	-0.108528	1	0.242975	1	-0.351503	0.755444	FALSE	FALSE	FALSE
C4orf48	-0.369479	1	2.28297	0.000230489	-2.65245	0.021518	FALSE	FALSE	FALSE
C4orf50	0.181804	1	-0.814047	0.753872	0.995851	0.484937	FALSE	FALSE	FALSE
C4orf51	-0.260243	1	-0.486051	1	0.225809	0.873935	FALSE	FALSE	FALSE
C5	-1.06173	0.141872	0.00944019	1	-1.07117	0.282467	FALSE	FALSE	FALSE
C5AR1	0.475271	1	0.207571	1	0.2677	0.787658	FALSE	FALSE	FALSE
C5AR2	-0.24085	1	-0.453468	1	0.212618	0.822394	FALSE	FALSE	FALSE
C5orf15	0.149481	1	-0.196799	1	0.34628	0.356425	FALSE	FALSE	FALSE
C5orf22	-0.0974552	1	0.0517924	1	-0.149248	0.733309	FALSE	FALSE	FALSE
C5orf24	-0.000356864	1	0.147564	1	-0.147921	0.733309	FALSE	FALSE	FALSE
C5orf34	0.258625	1	-0.115869	1	0.374493	0.552389	FALSE	FALSE	FALSE
C5orf49	-0.557974	1	0.0586827	1	-0.616656	0.671261	FALSE	FALSE	FALSE
C5orf52	2.09748	0.0242545	2.85995	8.73208e-06	-0.762468	0.609683	TRUE	TRUE	TRUE	C-5
C5orf63	0.00212463	1	-0.0824464	1	0.084571	0.864476	FALSE	FALSE	FALSE
C6	-0.324057	1	-0.316719	1	-0.00733768	0.996878	FALSE	FALSE	FALSE
C6orf120	-0.065774	1	0.121495	1	-0.187269	0.444092	FALSE	FALSE	FALSE
C6orf132	-0.315163	1	-0.226846	1	-0.0883171	0.789904	FALSE	FALSE	FALSE
C6orf141	1.42466	0.0389092	0.466712	0.957233	0.95795	0.222659	FALSE	FALSE	FALSE
C6orf163	0.207812	1	-0.0256258	1	0.233437	0.804564	FALSE	FALSE	FALSE
C6orf201	-0.719711	0.425307	0.27289	1	-0.992601	0.177895	FALSE	FALSE	FALSE
C6orf226	-0.170214	1	-0.230681	1	0.0604675	0.920928	FALSE	FALSE	FALSE
C6orf58	2.25042	0.432305	-0.86736	0.977524	3.11778	0.224788	FALSE	FALSE	FALSE
C6orf62	-0.0748082	1	-0.135761	1	0.0609527	0.800041	FALSE	FALSE	FALSE
C6orf89	-0.25693	1	-0.0919725	1	-0.164957	0.297131	FALSE	FALSE	FALSE
C7	0.746819	0.54443	0.185081	1	0.561738	0.591654	FALSE	FALSE	FALSE
C7orf25	-0.0917185	1	0.0293572	1	-0.121076	0.517703	FALSE	FALSE	FALSE
C7orf31	-0.149449	1	-0.0959126	1	-0.0535363	0.892433	FALSE	FALSE	FALSE
C7orf50	-0.417787	0.910225	-0.484715	0.632682	0.0669278	0.908473	FALSE	FALSE	FALSE
C7orf57	1.17796	0.413084	2.75042	6.73712e-06	-1.57246	0.217519	FALSE	TRUE	FALSE
C8A	1.01672	0.682812	-0.431925	1	1.44865	0.354688	FALSE	FALSE	FALSE
C8G	2.18383	0.0495453	3.30653	5.33768e-06	-1.12269	0.497422	TRUE	TRUE	TRUE	C-3
C8orf33	-0.207066	1	0.303017	1	-0.510083	0.0365034	FALSE	FALSE	FALSE
C8orf34	0.448154	1	0.33815	1	0.110004	0.91207	FALSE	FALSE	FALSE
C8orf44	0.0514272	1	0.0856102	1	-0.0341831	0.958709	FALSE	FALSE	FALSE
C8orf48	0.107917	1	-2.42101	7.74673e-05	2.52893	0.0107244	FALSE	FALSE	FALSE
C8orf58	-0.296751	1	0.201581	1	-0.498333	0.181812	FALSE	FALSE	FALSE
C8orf76	0.184187	1	0.385306	0.92648	-0.201118	0.507436	FALSE	FALSE	FALSE
C8orf82	-0.222893	1	0.360321	1	-0.583215	0.0551265	FALSE	FALSE	FALSE
C8orf88	-1.30162	0.0260456	-0.642424	0.748916	-0.659198	0.461005	FALSE	FALSE	FALSE
C9orf131	-0.809935	0.599439	0.0807063	1	-0.890642	0.440518	FALSE	FALSE	FALSE
C9orf152	-0.187136	1	-0.0884678	1	-0.0986684	0.788227	FALSE	FALSE	FALSE
C9orf163	-0.963946	0.251704	-1.00986	0.166049	0.0459127	0.974786	FALSE	FALSE	FALSE
C9orf24	-0.308264	1	0.408458	1	-0.716722	0.303977	FALSE	FALSE	FALSE
C9orf40	0.638762	0.339351	0.656007	0.149678	-0.0172454	0.981136	FALSE	FALSE	FALSE
C9orf43	-0.450959	0.999286	-0.12318	1	-0.327779	0.702637	FALSE	FALSE	FALSE
C9orf50	0.320992	1	-1.05261	0.226345	1.3736	0.175694	FALSE	FALSE	FALSE
C9orf64	0.323182	1	0.414748	0.889789	-0.0915662	0.857155	FALSE	FALSE	FALSE
C9orf72	0.0767488	1	-0.246303	1	0.323052	0.318767	FALSE	FALSE	FALSE
C9orf78	-0.17469	1	-0.0300723	1	-0.144618	0.595835	FALSE	FALSE	FALSE
C9orf85	0.333807	1	0.243694	1	0.0901124	0.793653	FALSE	FALSE	FALSE
CA1	5.2158	0.0928386	7.60056	6.6803e-06	-2.38475	0.621763	FALSE	TRUE	FALSE
CA10	0.125301	1	-0.292371	1	0.417673	0.782787	FALSE	FALSE	FALSE
CA11	-0.986764	0.0785746	-0.956227	0.127724	-0.030537	0.978918	FALSE	FALSE	FALSE
CA12	-0.801729	0.64027	0.32454	1	-1.12627	0.407675	FALSE	FALSE	FALSE
CA13	0.814137	0.172317	1.24605	0.000118075	-0.431913	0.463886	FALSE	TRUE	FALSE
CA14	0.0522522	1	-0.00576683	1	0.0580191	0.926744	FALSE	FALSE	FALSE
CA2	0.226855	1	-0.472192	0.821391	0.699048	0.128984	FALSE	FALSE	FALSE
CA3	0.362111	1	0.33382	1	0.028291	0.982653	FALSE	FALSE	FALSE
CA3-AS1	-0.333535	1	-0.326612	1	-0.00692308	0.991022	FALSE	FALSE	FALSE
CA4	-1.20047	0.0496116	-0.859631	0.364446	-0.340835	0.754131	FALSE	FALSE	FALSE
CA5BP1	-0.0163803	1	0.123495	1	-0.139875	0.691659	FALSE	FALSE	FALSE
CA7	3.18295	0.0166517	3.32027	0.000622342	-0.137315	0.966355	TRUE	TRUE	TRUE	C-5
CA8	-0.525665	0.60002	-0.671786	0.216385	0.146121	0.818101	FALSE	FALSE	FALSE
CA9	-1.38258	0.054793	-1.39201	0.0263566	0.00942807	0.994923	FALSE	FALSE	FALSE
CAAP1	0.256337	1	0.379571	1	-0.123234	0.752832	FALSE	FALSE	FALSE
CAB39	0.049037	1	0.22291	1	-0.173873	0.535624	FALSE	FALSE	FALSE
CAB39L	-0.978177	0.035644	-0.794857	0.15667	-0.18332	0.809271	FALSE	FALSE	FALSE
CABCOCO1	0.390792	1	0.154508	1	0.236284	0.871149	FALSE	FALSE	FALSE
CABLES1	0.0885175	1	-0.438756	0.76015	0.527274	0.106801	FALSE	FALSE	FALSE
CABLES2	-0.151897	1	-0.321047	1	0.169151	0.579907	FALSE	FALSE	FALSE
CABP1	-0.699534	0.675741	0.12313	1	-0.822664	0.483071	FALSE	FALSE	FALSE
CABP1-DT	-1.58132	0.183501	-0.905545	1	-0.675775	0.798828	FALSE	FALSE	FALSE
CABP4	-0.228654	1	-0.314088	1	0.0854339	0.905735	FALSE	FALSE	FALSE
CABP7	-0.293548	1	0.249306	1	-0.542854	0.588085	FALSE	FALSE	FALSE
CABYR	0.122572	1	0.215164	1	-0.0925924	0.911806	FALSE	FALSE	FALSE
CACHD1	-0.78648	0.129891	-0.855378	0.0946944	0.0688983	0.936052	FALSE	FALSE	FALSE
CACNA1A	0.376321	1	-0.523351	0.787879	0.899672	0.175545	FALSE	FALSE	FALSE
CACNA1B	-1.75204	0.163467	-3.03516	0.00356032	1.28312	0.517703	FALSE	TRUE	FALSE
CACNA1D	0.947183	0.162181	0.682462	0.324404	0.26472	0.756355	FALSE	TRUE	FALSE
CACNA1E	-0.674564	0.959536	-0.280906	1	-0.393657	0.838322	FALSE	FALSE	FALSE
CACNA1F	-0.0352995	1	-0.303637	1	0.268338	0.806316	FALSE	FALSE	FALSE
CACNA1H	0.139945	1	-0.388606	1	0.528551	0.217213	FALSE	FALSE	FALSE
CACNA1I	-0.0526982	1	-1.2487	0.130852	1.19601	0.226957	FALSE	FALSE	FALSE
CACNA2D1	-0.286524	1	0.382839	1	-0.669362	0.18605	FALSE	FALSE	FALSE
CACNA2D2	-1.08491	0.0530355	-1.69743	0.000515116	0.612518	0.451319	FALSE	FALSE	FALSE
CACNA2D3	-1.14275	0.120113	-1.27358	0.250228	0.13083	0.942411	FALSE	FALSE	FALSE
CACNB1	0.365644	1	0.0941849	1	0.271459	0.711664	FALSE	FALSE	FALSE
CACNB2	-0.164019	1	-0.423141	1	0.259123	0.764957	FALSE	FALSE	FALSE
CACNB3	0.464296	0.713864	0.215239	1	0.249057	0.533915	FALSE	FALSE	FALSE
CACNB4	-1.36067	0.0850069	-0.827622	0.819786	-0.533044	0.741795	FALSE	FALSE	FALSE
CACNG2	-0.755921	0.896491	-0.997423	0.799063	0.241502	0.923087	FALSE	FALSE	FALSE
CACNG2-DT	-0.346589	1	0.326354	1	-0.672943	0.601324	FALSE	FALSE	FALSE
CACNG4	-0.707467	0.688319	-0.413963	1	-0.293504	0.837888	FALSE	TRUE	FALSE
CACNG5	-0.185418	1	-2.25063	0.0141618	2.06521	0.181812	FALSE	FALSE	FALSE
CACNG6	-0.649087	0.955246	-0.659976	1	0.010889	0.995456	FALSE	FALSE	FALSE
CACNG8	0.344857	1	-1.34391	0.0782941	1.68877	0.122584	FALSE	FALSE	FALSE
CACTIN	-0.140852	1	-0.0473455	1	-0.0935061	0.720635	FALSE	FALSE	FALSE
CACUL1	-0.116956	1	0.269332	1	-0.386288	0.0580961	FALSE	FALSE	FALSE
CACYBP	-0.0161206	1	-0.0303463	1	0.0142257	0.962512	FALSE	FALSE	FALSE
CACYBPP2	0.0906089	1	0.0158387	1	0.0747703	0.927322	FALSE	FALSE	FALSE
CAD	0.0712568	1	0.192217	1	-0.12096	0.736929	FALSE	FALSE	FALSE
CADM1	-0.105831	1	-1.13901	0.00298122	1.03318	0.0650867	FALSE	FALSE	FALSE
CADM3	-0.321868	1	-0.882897	0.531361	0.56103	0.670905	FALSE	FALSE	FALSE
CADM3-AS1	-0.302559	1	-0.146054	1	-0.156505	0.922979	FALSE	FALSE	FALSE
CADM4	-1.13349	0.0193666	-0.749357	0.387992	-0.38413	0.628955	FALSE	FALSE	FALSE
CADPS	0.527682	0.98329	-0.0827049	1	0.610387	0.513882	FALSE	FALSE	FALSE
CADPS2	-0.373336	1	-0.33953	1	-0.0338059	0.943606	FALSE	FALSE	FALSE
CAHM	-1.26136	0.161377	-2.49183	0.00108471	1.23047	0.33674	FALSE	FALSE	FALSE
CALB1	-0.325162	1	-0.36157	1	0.0364079	0.98967	FALSE	FALSE	FALSE
CALCOCO1	-0.311752	1	-0.247432	1	-0.0643201	0.871668	FALSE	FALSE	FALSE
CALCOCO2	0.200654	1	0.347655	1	-0.147001	0.512579	FALSE	FALSE	FALSE
CALCRL	0.218952	1	-0.451967	0.973301	0.670919	0.252179	FALSE	FALSE	FALSE
CALCRL-AS1	-0.494364	1	-0.0595531	1	-0.434811	0.801768	FALSE	FALSE	FALSE
CALD1	0.172065	1	-0.0858674	1	0.257933	0.664901	FALSE	FALSE	FALSE
CALHM2	0.0652212	1	-0.0887769	1	0.153998	0.745113	FALSE	FALSE	FALSE
CALHM5	0.262821	1	-0.257109	1	0.519929	0.361638	FALSE	FALSE	FALSE
CALHM6	0.569014	0.81886	-0.168915	1	0.737929	0.364427	FALSE	FALSE	FALSE
CALM1	-0.156368	1	0.545414	0.255232	-0.701782	0.0265766	FALSE	FALSE	FALSE
CALM2	0.63171	0.335248	0.296354	1	0.335356	0.54889	FALSE	FALSE	FALSE
CALM2P2	0.421464	1	0.173064	1	0.2484	0.708739	FALSE	FALSE	FALSE
CALM3	0.350082	1	0.307467	1	0.0426149	0.920238	FALSE	FALSE	FALSE
CALML4	1.83758	0.00543004	1.46894	0.00338214	0.368636	0.733309	TRUE	FALSE	FALSE
CALML5	-0.0585994	1	-1.26082	0.643482	1.20222	0.589891	FALSE	FALSE	FALSE
CALML6	-0.249844	1	0.0455669	1	-0.295411	0.874384	FALSE	FALSE	FALSE
CALR	0.0997431	1	0.100698	1	-0.000954775	0.998544	FALSE	FALSE	FALSE
CALR4P	0.304368	1	1.36858	0.132218	-1.06421	0.460903	FALSE	FALSE	FALSE
CALU	-0.152988	1	-0.180315	1	0.0273271	0.954618	FALSE	FALSE	FALSE
CALY	-0.591989	1	-2.80621	0.00168063	2.21423	0.151198	FALSE	FALSE	FALSE
CAMK1	0.0483022	1	-0.0268196	1	0.0751217	0.851687	FALSE	FALSE	FALSE
CAMK1D	0.574783	0.479313	0.188449	1	0.386334	0.453802	FALSE	FALSE	FALSE
CAMK2B	-0.982113	0.274168	-1.42748	0.0385454	0.445362	0.719995	FALSE	FALSE	FALSE
CAMK2D	0.0185904	1	-0.0453521	1	0.0639425	0.867025	FALSE	FALSE	FALSE
CAMK2G	0.400191	0.856609	0.421337	0.700595	-0.0211463	0.961813	FALSE	FALSE	FALSE
[truncated: 16,583 more rows]

## Sheet: SD7
Validation_results_bulk
	OLGIM III-IV vs 0-II
SYMBOL	logFC_Body	adj.P.Val_Body	logFC_Antrum	adj.P.Val_Antrum	logFC_Interaction	adj.P.Val_Interaction
GPD1	2.69885	1.89709e-05	2.04291	5.09756e-05	0.655933	0.774402
MME	3.13872	0.000109105	2.19424	0.0057322	0.944484	0.756035
TGFBR3L	2.43058	0.000812207	2.22677	0.000714477	0.203819	0.95531
ABCG5	4.05729	3.73721e-06	2.28474	0.00228575	1.77255	0.510824
CLCA2	2.25257	0.00094618	2.29795	0.000197138	-0.0453853	0.989977
LINC02177	2.30295	0.0119302	2.38012	0.000631058	-0.0771614	0.986309
C5orf52	1.8913	0.0294351	2.43443	4.69211e-05	-0.543127	0.847582
RNF186	3.31688	7.71412e-05	2.51678	5.40835e-05	0.800106	0.790869
ABCA4	3.42991	2.88305e-06	2.5209	0.00114064	0.909012	0.763013
ABCG8	3.82898	0.000381831	2.527	0.000453063	1.30198	0.718136
NR1H4	2.9771	0.000141276	2.62916	1.79538e-05	0.34794	0.918269
GUCY2C	2.81168	0.000232304	2.68401	4.51836e-08	0.12767	0.971774
SLC52A1	3.73729	1.21492e-05	2.68666	9.68156e-05	1.05063	0.731811
MOGAT2	3.22698	0.000121982	2.77965	9.01019e-06	0.447334	0.896841
GIMD1	2.67376	0.000470229	2.79877	2.69091e-05	-0.125009	0.976217
PLA2G2A	3.49408	0.000226624	2.80323	0.000895889	0.690852	0.857739
CEACAM20	3.4346	0.00255132	2.83235	0.0075356	0.602248	0.902636
CASP5	2.53523	0.0196065	2.88837	0.000120408	-0.35314	0.937209
NLRP6	3.79984	0.00060148	2.894	0.0096618	0.905836	0.842062
IGSF23	3.34427	5.49939e-05	2.96563	1.39184e-05	0.378632	0.918273
NBPF7P	1.67684	0.0356836	2.98071	2.45878e-09	-1.30387	0.501926
CELP	2.96114	0.000394547	2.99536	0.000113277	-0.0342187	0.995203
SLC6A19	4.22596	1.6892e-05	2.99998	8.04764e-06	1.22598	0.718136
CHST5	2.38433	0.010078	3.03684	1.0545e-09	-0.652513	0.823198
CYP2B6	3.75114	4.30116e-05	3.04869	6.79045e-08	0.702452	0.8321
SLC51B	3.4976	6.81844e-05	3.09688	1.72322e-05	0.400712	0.918273
TUBAL3	3.40951	0.00254715	3.1482	5.48802e-08	0.261304	0.958427
ACE2	3.14119	0.00120961	3.18677	8.12659e-06	-0.0455777	0.993655
CYP4F2	4.15202	0.000248633	3.23412	1.39184e-05	0.917899	0.823777
CLDN3	3.6746	0.000108935	3.23957	4.44133e-10	0.435035	0.906572
FLVCR2	2.75239	0.00128086	3.25346	2.95357e-10	-0.50107	0.869604
NPY6R	3.69802	0.00123111	3.26153	2.52017e-05	0.436488	0.929104
APOC3	5.25924	3.15019e-05	3.28339	0.00408151	1.97585	0.684195
KRT42P	2.13081	0.0208328	3.2955	8.35847e-09	-1.16469	0.681136
TBX10	3.20541	0.00127475	3.31435	4.34219e-08	-0.108943	0.982414
CASP16P	3.24572	0.000207365	3.33029	2.77961e-06	-0.0845737	0.986309
SLC7A9	4.23541	0.000322756	3.34925	2.77002e-07	0.886159	0.830679
GAU1	3.14929	0.0002998	3.3784	2.36163e-06	-0.229113	0.959244
XPNPEP2	3.47298	0.000327441	3.42796	1.93845e-07	0.0450137	0.993655
CA7	3.99231	2.88305e-06	3.46973	4.61099e-06	0.52258	0.892028
GUCA2A	3.41783	5.51819e-05	3.52469	3.3643e-05	-0.106865	0.9844
MIR215	2.00048	0.00929704	3.54034	1.15718e-12	-1.53986	0.410143
SLC2A5	4.01957	0.000269786	3.65864	1.71179e-05	0.360932	0.946633
ERICH4	4.01616	4.30116e-05	3.8131	4.1526e-05	0.203064	0.971253
ADGRG4	3.49837	0.000146703	3.81916	4.11124e-07	-0.320792	0.945362
SLC28A1	4.39081	1.66116e-05	3.8851	3.16859e-05	0.50571	0.918055
SLC39A5	4.42381	0.00032504	3.97197	5.47586e-13	0.451839	0.9246
FLVCR2-AS1	2.82716	0.00302881	3.97558	5.85306e-09	-1.14842	0.722946
ADH6	3.54226	0.000600593	3.98449	8.38423e-14	-0.442235	0.911812
ONECUT2	3.55668	0.000124949	3.99215	6.6626e-13	-0.435469	0.90711
LRRC19	3.88259	1.6892e-05	4.02687	3.98333e-13	-0.144277	0.974637
LINC00955	3.77478	1.6892e-05	4.07381	2.98857e-08	-0.299027	0.94723
SLC2A2	4.53736	0.000121085	4.11572	0.000119927	0.421636	0.94598
PRAP1	4.44077	0.000136838	4.12151	9.70733e-08	0.319254	0.95531
RPL6P23	2.56929	0.00425797	4.13437	8.60001e-13	-1.56508	0.547408
ATOH1	3.52741	0.00060148	4.14822	2.72158e-12	-0.620817	0.867955
PLA2G12B	3.97387	0.000227693	4.15681	5.68117e-07	-0.182943	0.975819
GALNT8	3.93293	1.21492e-05	4.1751	2.94684e-09	-0.242167	0.958963
HKDC1	4.08377	0.000118991	4.207	2.01538e-12	-0.123235	0.980591
VNN1	3.47426	0.000327441	4.20889	2.45878e-09	-0.734636	0.84404
NOS2	2.85285	0.00874463	4.22255	1.43312e-09	-1.3697	0.702941
HOXB-AS4	2.26408	0.00137306	4.24633	8.13197e-19	-1.98225	0.12426
EFNA2	3.9978	0.000507526	4.37889	1.21774e-13	-0.381098	0.937885
LINC02086	2.71388	0.00163053	4.5105	2.04547e-16	-1.79662	0.410143
GIP	4.55275	0.000390988	4.60141	1.50893e-06	-0.0486533	0.995481
BTNL3	4.21643	0.00511137	4.65013	9.63043e-09	-0.433699	0.946041
SLC30A10	4.31974	0.00018001	4.65776	6.8823e-09	-0.338022	0.953286
ANXA13	3.80652	0.00335945	4.75687	7.01502e-14	-0.950355	0.823994
SLC13A2	4.13435	0.000593146	4.78929	4.42647e-13	-0.654942	0.885922
CYP3A4	4.59088	0.00052171	4.84396	8.32936e-08	-0.253083	0.970089
GBA3	5.09036	0.000154367	4.92844	4.40053e-10	0.161918	0.98047
CDH17	4.952	0.000273311	4.97174	2.09456e-09	-0.0197409	0.998115
CLCA1	6.03511	0.000157444	5.01475	6.03002e-08	1.02035	0.865129
MEP1B	5.39067	5.51819e-05	5.07099	4.73132e-11	0.319686	0.959685
RBP2	6.03862	5.99148e-05	5.09251	8.23418e-06	0.94611	0.883244
MS4A10	4.96025	0.000119108	5.12303	1.9021e-07	-0.162779	0.981985
MALRD1	4.84597	5.60588e-05	5.23403	1.08294e-09	-0.38806	0.948255
LINC02404	3.45494	0.0289575	5.27827	1.51047e-15	-1.82333	0.682045
ADGRG7	3.50558	0.0390069	5.35316	3.62395e-12	-1.84759	0.702941
CCL25	5.57975	3.01806e-05	5.36019	2.16639e-07	0.219557	0.977024
ZG16	5.49865	0.00062511	5.50306	1.59834e-12	-0.00440555	0.999575
MTTP	5.34658	8.71493e-05	5.64631	1.17388e-10	-0.299732	0.96661
HOXB9	3.77567	0.000239396	5.68312	2.20133e-16	-1.90745	0.553278
MYO7B	4.43433	0.000412919	5.7578	5.87273e-14	-1.32347	0.763013
ANPEP	3.94417	0.00120961	5.77595	3.76834e-08	-1.83178	0.702941
DMBT1	4.80869	0.000723167	5.79412	1.39998e-08	-0.985428	0.860664
CDX1	4.96114	0.00493655	5.91991	3.12924e-14	-0.958776	0.872071
CPS1	4.47702	0.000124949	6.05907	2.47294e-13	-1.58205	0.710305
C3orf85	4.72393	0.00133993	6.26409	2.10186e-15	-1.54016	0.751348
TINAG	4.17955	0.00109444	6.43987	1.97866e-17	-2.26032	0.553799
FABP1	6.82921	0.00012332	6.64333	5.14318e-11	0.185878	0.984627
MLN	3.64263	0.0223823	6.6866	1.23516e-17	-3.04397	0.40311
SLC17A4	4.60876	0.000593146	6.73301	4.95136e-17	-2.12425	0.629236
DSG3	4.73605	0.000351446	6.73611	5.15182e-18	-2.00006	0.646518
OLFM4	5.77427	0.00128086	6.75207	1.14761e-09	-0.977799	0.892645
CHP2	5.33504	0.00363397	6.78053	1.10965e-14	-1.44549	0.810782
GCG	3.59901	0.0030851	6.80759	6.30809e-15	-3.20858	0.260648
ADH4	5.23817	0.0081594	7.04317	3.2094e-15	-1.805	0.771772
TM4SF20	5.91298	0.00164645	7.48633	1.7985e-13	-1.57336	0.809615
MEP1A	5.37277	0.00123813	7.58453	9.19306e-14	-2.21176	0.702941

[truncated: 10 more sheets: SD8, SD9, Readme SD10-SD11, SD10, SD11, Readme SD12-SD15, SD12, SD13, SD14, SD15]
